# Supplementary material for: A New Method to Infer Causal Phenotype Networks Using QTL and Phenotypic Information
Source: PLoS One. 2014 Aug 21;9(8):e103997. doi: 10.1371/journal.pone.0103997 (PMC4140682; doi:10.1371/journal.pone.0103997)
Supplement: File S2 — This sheet represents one of the 20 datasets used in simulation experiments with respect to sample size of 500. Each row corresponds to an individual. The first 34 columns correspond to phenotypic traits and the other 31 columns correspond to markers coinciding with QTLs. In particular, the last 16 columns data were not used in the third set of simulations. (XLSX) [file pone.0103997.s002.xlsx]

## Sheet: Sheet1
id	phenotype 1	phenotype 2	phenotype 3	phenotype 4	phenotype 5	phenotype 6	phenotype 7	phenotype 8	phenotype 9	phenotype 10	phenotype 11	phenotype 12	phenotype 13	phenotype 14	phenotype 15	phenotype 16	phenotype 17	phenotype 18	phenotype 19	phenotype 20	phenotype 21	phenotype 22	phenotype 23	phenotype 24	phenotype 25	phenotype 26	phenotype 27	phenotype 28	phenotype 29	phenotype 30	phenotype 31	phenotype 32	phenotype 33	phenotype 34	A8M1	A2M3	A2M1	A10M1	A6M1	A3M5	A4M4	A9M3	A10M4	A6M5	A3M3	A7M2	A10M5	A5M3	A1M4
1	2.47986	-0.230778	1.49882	-0.907354	0.284274	-0.428335	1.63342	1.56145	-1.37902	0.774538	1.31357	1.05932	0.704496	0.757643	1.33285	1.55724	0.593503	2.88707	1.18939	0.595262	2.43188	1.50428	0.532769	1.30407	2.3125	3.01533	0.30347	-0.956853	-0.241634	-1.03743	2.23756	0.792049	1.99306	1.03979	2	3	1	2	3	2	1	3	2	2	1	2	2	1	2
2	0.022516	0.042606	0.747641	1.07974	-0.598998	1.36718	-0.387115	0.792361	-0.603993	1.67214	0.208878	1.95166	-1.7769	-0.763204	2.14828	0.563071	1.84036	2.69013	2.50742	-0.620969	-0.0539885	4.13425	2.87822	0.133188	3.78345	3.36974	3.42431	4.78794	5.32461	-1.4408	1.85198	4.32918	0.79381	-1.13996	1	2	1	3	2	2	1	2	1	2	2	2	1	3	1
3	1.47079	-0.429235	0.626627	0.40181	1.96983	1.61719	-0.456851	1.12394	1.46717	0.168315	0.939397	0.856147	-0.827516	1.0881	0.565334	0.0796349	-0.0314932	0.328819	1.73737	2.78259	-0.137333	2.97275	1.89368	0.772059	0.749916	1.12882	2.51135	2.2296	3.02927	0.342726	1.95183	4.2243	0.243511	2.69774	2	1	1	1	1	1	1	2	2	2	1	3	2	2	2
4	1.45991	0.156056	-1.7352	-0.354403	1.12456	0.878244	2.35641	0.683048	-0.740655	-1.1755	0.633319	0.250921	0.897225	1.32944	1.32218	2.39801	0.535883	-0.877517	-0.263473	1.1999	3.11928	1.23143	0.313953	3.06972	2.02317	4.86904	2.57262	0.50819	2.67734	1.39509	3.68748	4.18682	0.478282	2.52922	2	2	2	1	3	3	1	2	1	3	2	1	1	3	3
5	0.437269	0.426278	0.897651	1.31112	-1.0869	0.698575	-0.366166	0.936322	-1.42354	0.547794	1.61142	-0.414893	0.00162637	1.15508	1.24661	0.0768704	2.82012	-1.11494	1.82454	0.720479	-0.1681	1.39135	-0.599829	1.99359	0.543497	1.11916	0.8775	5.6106	2.23642	1.20312	3.3165	5.67782	-0.195053	1.64265	2	3	2	2	2	2	2	3	2	2	1	2	2	1	2
6	0.445094	1.86482	-1.00829	1.50077	-0.821187	1.2994	0.47742	1.66653	-0.791181	-1.52425	0.559719	-0.00179803	-0.0975717	0.34309	0.804224	-1.03605	2.43832	1.91591	5.08606	1.13049	0.0456092	-0.55161	-1.63316	1.95969	2.95937	-1.43749	1.35087	4.85813	0.267952	0.222938	-1.57892	3.82932	1.35341	3.37786	2	1	2	3	1	2	1	2	3	3	1	2	3	1	3
7	0.766111	1.56302	1.39668	0.92832	0.872274	1.32652	0.224101	1.44036	1.2787	0.665647	1.87099	-0.311739	-0.195211	-0.0577674	0.540619	1.85645	1.45041	3.25638	1.78092	-1.21834	1.34527	1.34016	1.039	1.22285	2.34031	2.02716	1.82803	1.4209	1.60341	0.95477	2.50341	2.92102	3.78444	3.8706	3	3	2	3	2	2	1	2	3	1	1	2	3	1	3
8	0.201149	-0.0514471	-0.319908	0.695383	1.99863	0.288106	0.554904	-0.224692	0.0106167	1.10799	2.43238	0.681661	0.150054	1.12249	-0.308231	1.32782	0.786397	0.815817	2.53718	1.37375	2.2249	2.33463	4.72359	2.57055	0.471683	-0.152436	1.50864	1.12926	1.19949	1.51843	1.36769	1.69689	-0.135508	3.3647	2	2	1	2	2	3	1	1	1	3	3	3	1	2	3
9	1.76964	3.20042	1.58055	-0.0294976	-1.12574	2.64476	0.75284	1.50446	1.50377	-0.105229	-1.87583	2.42889	-0.365518	0.885337	0.501701	2.08287	1.97829	2.54039	1.45433	-0.951149	0.932442	2.27439	0.00982619	2.46655	1.87212	0.260312	2.97242	3.48319	2.23512	1.69658	0.368538	5.56466	-0.980159	-1.43995	1	3	3	2	3	2	2	2	3	3	1	3	3	2	2
10	1.45298	0.417795	-1.43839	-1.05261	0.844215	1.29669	-0.607008	1.43893	0.98709	0.245849	1.98453	1.80241	1.46693	1.94586	1.66518	0.386626	2.12259	-1.6897	0.333438	1.04701	0.85647	1.30146	-0.0601969	3.104	2.27506	3.94938	0.925871	0.00601705	1.68638	1.33441	3.33106	0.96537	0.64043	2.37196	1	1	2	2	2	2	2	2	2	3	3	2	2	3	2
11	1.18752	1.5897	-0.202728	0.688213	0.63741	2.46802	-1.024	0.729545	0.0708426	0.273311	0.453377	-0.327226	0.151219	1.00387	0.751773	1.40234	2.16018	-0.769182	0.441217	1.32497	-0.778181	3.89507	1.97496	1.67474	3.65371	1.29537	2.58325	4.80227	3.37354	-0.669077	0.371824	7.21576	-0.291803	0.606332	3	2	2	2	2	2	3	2	3	2	3	3	3	3	1
12	0.0357061	0.663881	-0.783715	1.34826	0.996569	0.776033	2.67179	2.05242	-1.03725	0.301076	-0.0642105	2.06674	0.352831	0.134031	0.753221	-0.0776652	1.97919	-1.07985	2.29022	-0.989552	2.83848	2.13752	0.0100347	-1.9369	4.16836	0.953058	0.30209	4.69851	3.11713	-1.0845	1.11971	2.75488	1.3991	0.484193	3	3	3	3	2	3	2	2	3	1	3	2	2	3	1
13	0.425844	1.36287	1.05927	2.22043	1.39927	1.28181	0.0930071	0.388711	0.974719	0.928365	1.36484	-0.614256	-0.222171	-1.20653	1.47753	0.175538	0.813373	2.50605	1.94442	1.49678	1.32045	1.09385	2.85294	-0.647925	2.62625	-1.05515	-0.0268664	2.62246	2.52434	1.42823	0.800279	3.19864	-0.385917	3.00568	1	1	1	1	2	2	3	3	2	2	2	2	2	3	1
14	0.00504792	-0.927507	-1.05097	0.452857	0.0805671	-0.822618	-0.926384	1.33294	2.58627	3.46488	0.549562	-0.832301	1.04571	2.68493	0.841444	1.54131	1.1153	-1.03748	-0.365222	0.289098	-1.551	2.29206	5.58445	1.47786	1.38199	2.5032	3.24496	-0.987149	3.90657	2.19426	3.20194	0.351908	-0.757127	1.97553	2	2	1	2	2	3	2	2	2	1	3	2	2	1	3
15	0.23335	-0.343242	0.972868	-0.94496	0.878856	0.152307	0.732105	0.919073	1.51938	-0.0726516	0.451527	-0.848126	1.18648	0.208332	0.591287	-1.10745	-1.08831	0.476376	0.308766	1.51769	-0.278475	1.87008	1.64838	1.40113	1.92063	0.642058	2.00324	-2.31296	1.11572	0.349173	-0.00270902	-1.64456	1.24424	2.68907	2	3	3	2	2	2	2	2	3	1	2	2	2	1	2
16	1.18458	0.124918	1.59173	0.423076	-1.85777	0.0849982	1.91891	-0.5695	0.310071	-1.65624	-0.704831	-0.0877791	0.410581	-0.104833	-0.457506	1.64548	0.463566	3.00384	1.05432	-0.772388	1.5168	-1.13889	-1.86266	1.16595	2.19682	-0.386525	1.87544	1.71809	-0.556042	2.11796	1.47922	1.73248	0.610629	2.17893	2	1	1	2	2	3	1	1	2	2	3	2	2	1	2
17	0.529798	-0.0174186	1.02334	0.435643	1.84521	0.798895	2.82644	4.04811	-0.144452	1.11928	-0.479924	2.0981	1.0926	0.555356	0.0765334	1.05813	-1.53627	1.13733	1.02781	0.683932	0.806285	1.07006	1.5437	0.0421784	3.07439	3.70903	3.11615	-1.59365	2.01801	0.964731	3.7759	0.468977	0.226859	2.70939	2	3	2	3	1	2	2	2	2	2	2	2	2	3	3
18	1.09715	-0.263183	-0.0234253	-0.742893	1.682	1.88179	-1.46862	0.998619	0.00667769	-0.533333	2.03703	-0.0906512	-0.874509	0.785301	0.676027	1.07414	0.224772	-0.468704	0.859812	1.62578	0.327131	-0.171447	-0.106205	1.19838	1.17819	3.60749	3.226	-0.122087	0.358525	0.348113	3.69988	-1.04707	-1.78433	1.99207	2	2	3	3	3	1	1	2	3	2	2	1	2	1	1
19	0.686023	0.241842	0.143319	-0.417944	0.904786	-1.50936	-0.335058	1.02333	0.278499	1.17411	-0.882766	0.790322	-1.00689	0.503652	0.348947	1.09799	0.790722	-0.607137	1.20851	1.22118	0.0898779	4.39516	2.22915	1.13597	1.30257	0.61919	0.807407	0.429926	4.7921	-0.626325	2.10353	2.44372	0.150692	1.20747	2	2	3	2	2	1	3	3	2	1	2	2	1	3	1
20	2.777	0.423137	0.939403	-0.824415	-0.471278	1.23104	-1.31666	0.284743	-0.853837	0.733764	1.09391	-0.775535	1.68868	1.10648	-0.587933	0.65058	2.11286	1.15431	-0.423208	-0.618794	0.733466	0.376468	1.36981	-0.102481	-0.526268	2.36647	1.51637	1.46356	2.34095	-1.17998	1.01489	2.35505	-0.90544	-1.70405	3	1	2	2	3	3	1	3	2	3	2	2	3	3	2
21	0.052099	-0.354483	0.683006	0.22935	-0.547283	0.839991	1.70605	0.047728	0.924699	-0.512261	1.49169	1.52752	-0.323722	-0.0166775	1.35075	1.10724	0.457815	1.06886	0.847646	-1.01583	0.89293	0.73742	0.773783	-1.49481	4.62232	1.32121	4.51726	-0.626812	0.874092	1.88535	1.45538	-0.527936	0.823288	1.75291	2	2	2	2	2	2	3	3	1	2	2	1	1	2	3
22	-0.360313	1.31387	-0.177587	0.448922	-0.993797	1.0867	1.21894	1.12952	-1.02375	1.18186	0.798171	0.77941	1.99583	-0.474248	1.72356	0.433778	1.90621	0.0154796	0.759759	0.602834	1.42196	2.47169	1.79104	-0.0527681	4.018	4.58057	1.57645	4.68077	2.75516	1.79119	1.92656	5.58826	0.118528	0.640674	2	3	1	2	1	2	3	2	1	2	3	2	2	2	2
23	1.67251	1.97232	0.270188	1.76481	0.40813	1.61907	1.41994	0.864873	0.543785	-1.20334	-0.234622	0.299822	1.91488	1.8935	0.505677	1.73025	0.73474	1.46942	1.71409	1.36264	2.36328	0.1361	0.704248	2.1423	0.522838	5.24602	0.978898	4.01895	0.560739	-0.578885	5.26035	5.96718	1.26885	1.113	3	2	1	2	3	3	2	2	3	1	3	3	3	2	1
24	1.26997	1.91872	0.403411	0.494905	0.554197	0.0952191	-0.242277	0.244443	-1.26682	0.354723	1.06221	0.486377	1.71772	-0.486428	-0.722358	0.79638	2.74801	1.68094	0.997893	0.269688	1.37748	0.863719	0.831569	-1.74073	1.02006	0.320545	1.34927	4.01615	3.29905	1.83602	0.0520617	4.7922	0.282741	1.9558	2	2	3	1	2	2	2	3	3	3	1	2	3	2	2
25	1.27253	-0.000627013	0.443235	0.915121	1.34206	0.512162	1.2677	0.306623	-0.0637396	-1.77641	-0.0549421	-0.0209832	2.41736	-0.0697808	0.121419	1.14431	-1.38071	1.65023	2.39376	2.21621	1.43681	-0.808435	-1.0889	0.630532	2.36169	4.83165	1.55727	-0.922885	-0.0072674	0.41503	5.12438	-0.734606	1.06139	5.01286	3	3	1	1	3	1	2	1	2	2	3	2	2	2	3
26	-0.500644	0.860601	-1.82039	0.441837	0.346711	-1.02112	-2.30127	1.59431	2.82283	-1.22331	0.714118	1.97774	0.847829	0.951724	1.04104	0.364917	0.600298	0.512401	0.0553437	-0.238862	-1.21089	1.1003	-1.16642	-0.0387579	3.54869	2.01605	1.72157	3.84247	1.81792	-0.485125	1.44563	4.38042	-0.335584	0.502039	3	2	3	2	2	1	1	2	3	2	1	2	3	2	2
27	-1.31046	0.578921	0.581218	0.771532	0.71323	-0.815539	-0.763558	1.05733	-1.37831	-0.83181	0.361295	-0.737705	1.27416	0.612759	0.376868	0.445592	2.12862	1.47088	0.0278852	1.251	0.655496	-0.533732	1.304	0.298836	0.595608	1.44097	-0.171835	4.95817	-2.43215	-1.83116	1.52603	5.50749	-0.0987693	-0.538975	2	2	1	2	3	3	1	2	2	1	2	2	2	3	2
28	-0.4965	1.47987	-0.849279	0.472332	-0.274941	-0.93375	0.676697	-0.432229	0.453349	0.674091	-0.86632	0.0308424	0.0924204	-0.185454	0.251518	-0.264425	2.96408	0.890512	1.3924	-0.740698	0.477617	1.71536	0.811432	0.0538687	0.959467	0.235522	-0.405026	5.02921	1.40431	1.85205	0.76152	3.82595	0.70849	3.36296	2	1	2	3	3	1	1	3	3	2	1	1	3	1	1
29	1.21281	0.486422	-0.162572	2.24329	-0.449447	0.728436	-0.144841	0.165489	-0.586645	0.668317	-0.090501	-0.555511	-2.53936	0.594954	-0.102694	1.38014	0.661121	0.929766	3.37002	-0.47197	1.17733	1.15724	1.97255	1.43274	0.677652	0.621784	1.40476	3.32459	1.99914	1.12839	1.70423	4.26688	3.3063	4.03481	2	2	2	2	3	2	1	2	2	2	1	2	1	2	3
30	1.85464	2.71291	1.80021	0.928057	0.100609	-0.359179	-0.0566871	-0.153817	-1.07043	0.281917	0.440149	1.41957	0.854295	0.546154	0.287322	3.0247	5.26819	2.61363	1.59148	0.0962075	0.980856	2.34322	0.69033	3.89073	2.46168	3.65309	2.47173	7.68293	4.72812	3.14138	2.63427	9.08501	-0.358835	1.67834	3	2	3	2	2	3	3	1	2	1	1	3	2	1	2
31	1.71347	2.73506	-0.210107	1.71652	0.69078	0.0843391	1.11909	-0.197899	-1.3751	0.0877628	0.577378	-0.11326	0.218075	0.706521	-0.115501	0.460146	3.10281	2.66975	2.99154	0.773111	0.519659	-0.0353825	0.507017	1.27719	-0.279094	1.01463	0.625688	6.58247	0.5894	-0.436934	-0.46439	7.30334	0.582492	0.850405	3	2	3	1	2	3	1	1	1	1	3	1	1	2	2
32	0.805232	2.52491	0.290973	-1.73344	2.20643	1.64887	0.255252	1.6956	0.125605	0.438186	1.90362	0.9805	-0.348786	-0.264919	0.715944	1.59751	4.73964	2.78863	-0.714777	1.6012	0.486246	-0.0685955	3.49619	-2.02935	2.02704	3.06557	1.59366	3.42248	2.70702	0.667258	2.45338	2.9149	-1.25547	1.56395	1	1	1	3	2	2	2	3	3	3	2	2	3	2	1
33	0.355352	1.41794	-0.424699	1.35233	-0.290097	0.439844	0.891402	0.884192	1.134	-0.686332	-0.978206	-0.935316	0.219806	1.49871	0.249867	-1.01057	3.31973	0.935841	2.47321	0.834432	2.00558	-0.947323	1.48399	2.07658	2.07219	0.877593	-1.91132	4.26407	-1.01131	1.23106	1.48207	3.94835	0.409996	0.270246	3	2	3	2	3	2	3	2	2	2	2	1	2	3	1
34	-0.94847	0.293946	0.749696	1.45098	0.689946	-2.44501	-1.0021	1.48683	0.631084	0.474478	-1.212	0.738319	0.0503889	0.511365	-1.24509	-0.943583	1.77208	1.4478	2.67024	1.83068	0.662241	1.22013	0.723239	0.929875	1.67962	-1.8141	0.227202	3.13359	0.688486	1.25422	1.13306	3.0923	0.643856	4.79218	2	2	2	3	2	3	2	3	1	2	3	1	1	2	2
35	0.396068	1.6462	0.0547224	1.1452	-0.00630884	0.103916	-2.17363	0.385705	0.543856	0.305672	1.11592	1.31435	1.24055	-0.840845	1.42262	1.17209	3.72701	0.643107	1.1615	0.424915	0.193497	-0.347323	1.30693	-2.21753	3.73276	3.1165	4.7009	6.09009	-0.496678	0.335574	4.24759	8.81474	-0.366904	0.425396	2	2	3	2	2	2	3	2	3	2	2	3	3	2	2
36	1.34922	0.883692	0.296369	0.672658	0.0950688	0.242283	0.0099898	0.240323	-1.40908	2.20578	0.186323	1.35664	-0.732903	2.34853	0.0344273	-0.0166623	1.14162	0.268206	0.586654	0.870242	1.68724	2.17334	2.51904	2.41572	1.32899	0.299351	0.614895	1.54876	1.96919	-0.0895209	1.11342	1.76827	1.27725	1.06239	2	2	1	2	1	3	3	2	1	2	3	3	2	1	2
37	-0.795039	-0.442305	-0.26169	1.43278	-0.147184	0.477278	1.15696	2.85842	0.853682	2.26957	-1.38295	2.06245	1.88825	1.19961	0.010702	-0.666641	1.31336	-1.17821	2.86626	0.639818	1.55996	2.49806	3.10167	-0.278512	2.21071	2.03281	1.04151	2.87263	1.41265	0.829172	1.44682	2.29269	0.29838	4.22636	3	2	2	3	3	3	2	1	1	3	2	3	1	1	2
38	1.35232	1.2136	0.922405	-1.32601	0.780775	-0.0367269	0.669085	-1.04059	-0.396633	0.256541	0.95549	0.289448	-1.85746	-0.187707	-0.328673	1.65288	3.43677	2.51132	0.400504	0.73024	1.8468	1.96128	-0.688637	0.478651	0.870681	-0.164049	3.04651	3.34253	2.09875	3.50317	2.52685	4.21743	-0.42278	3.78592	2	2	2	2	2	2	2	3	1	2	2	2	1	2	3
39	2.10329	0.822263	2.41597	-1.58669	2.54695	-0.103424	-0.810084	-0.0351248	0.132453	0.39362	1.62199	2.16067	2.10227	3.24842	1.6252	0.563274	1.73748	2.684	-1.2106	1.91321	1.06966	0.357203	0.148994	3.24802	4.12564	2.64158	1.22686	1.38719	0.344414	0.611056	3.11946	3.98645	0.838911	3.05625	2	1	2	3	3	2	2	1	1	2	2	1	1	2	3
40	1.3613	0.323987	-0.00598746	2.54619	-0.530193	0.935795	1.11522	-0.598729	1.02591	0.0984865	2.59288	0.561831	-0.393269	1.53448	1.2973	1.71158	-1.31823	0.435678	2.998	-1.49141	0.874646	0.469961	-0.821428	1.40256	2.55077	3.71639	2.10576	2.44647	1.33939	0.395501	1.8649	5.01684	0.670665	0.483945	2	2	2	2	3	1	2	2	2	2	1	2	2	2	2
41	0.144756	0.20772	0.00713122	-0.961315	-1.17515	1.22156	0.386392	0.505845	1.37182	0.0805799	0.65574	2.32288	2.11816	0.176147	-0.434171	-0.323482	2.56774	0.806638	-1.77685	1.92059	1.08151	-0.0394337	3.26569	0.0908001	1.82635	2.54609	0.316609	2.57802	-0.0291745	0.296522	2.35724	2.3241	0.66179	3.11889	2	3	3	2	2	2	1	3	3	1	2	2	3	2	1
42	2.84823	0.509593	0.508317	-1.84961	1.24739	0.32198	2.43316	1.89961	-0.75202	1.23191	1.21015	0.0778079	-0.201323	0.507354	0.521295	2.06695	1.62168	1.39086	1.62326	0.940922	2.75863	2.51191	1.32613	0.405289	1.54859	3.78212	3.60389	1.39462	4.80595	1.88986	2.26717	5.00459	0.110586	1.80288	2	3	3	2	3	3	2	2	3	2	3	3	3	3	1
43	-0.788692	1.37806	0.782088	1.60724	1.69611	1.00502	0.467491	-0.949431	-0.172529	0.56611	0.0428577	-0.662496	0.473571	0.245521	-0.445	-0.201139	2.79042	3.02113	2.78251	0.811024	-0.0262632	-0.641181	1.35972	0.658661	-0.57567	1.50644	1.07464	6.68395	1.57853	1.62599	1.82591	4.55737	-0.737001	1.12241	2	2	1	3	2	2	3	2	3	1	2	1	3	2	2
44	1.35985	-0.0457187	1.10536	-0.613924	1.26854	-0.998032	-0.269951	-0.276666	0.0919411	-0.669174	0.399453	1.80186	1.55645	0.510745	0.733323	2.42403	1.02693	2.3494	0.0622156	1.86205	1.43516	-1.1451	-0.0523254	1.32226	1.66252	5.64814	2.62521	1.88811	-1.62646	1.04216	4.34068	2.23642	-0.26605	4.16245	2	1	1	3	2	1	3	2	2	2	2	1	2	1	2
45	1.13964	1.68068	-0.321924	-0.726579	0.0780768	0.727928	1.28245	-0.123832	-1.01942	0.823653	0.76758	-1.03446	2.2576	1.85004	0.941128	0.771151	3.80981	1.42199	0.863421	-0.737585	2.19437	1.08615	2.87406	2.3168	0.849665	3.14332	2.81917	4.23046	1.98744	0.856269	2.79928	4.51412	0.168786	0.364571	3	1	1	2	2	2	2	3	3	1	3	1	3	1	1
46	-1.31863	0.179533	0.695487	1.03784	1.92677	0.793648	0.423956	0.597354	0.724392	1.70473	2.00431	0.130385	-0.0485728	-1.0561	0.33583	-0.393596	2.90428	0.780029	4.39607	2.92817	1.1615	2.89452	2.95187	-0.780768	0.402705	-0.601027	-0.759428	4.28587	2.86241	2.11675	0.733297	2.76343	0.718907	7.09286	1	2	3	1	1	3	2	1	2	2	3	2	2	2	2
47	0.197699	0.620204	-0.76673	1.62575	0.869891	-0.920333	-0.324589	-1.02644	1.03551	0.745811	0.91263	1.11321	1.70126	-0.194871	0.579455	0.731207	1.33277	0.442943	2.00073	-0.105993	1.02766	2.2568	0.323873	-0.00222262	2.27549	3.05749	0.305619	2.34393	3.58162	0.0157371	4.07397	4.03799	0.353836	0.734816	2	1	2	3	3	2	1	2	2	2	1	2	2	3	2
48	0.471036	-0.529522	1.08182	0.805254	1.88511	1.53743	0.611411	-1.99092	-0.738335	0.380792	0.339794	-0.121555	0.0393071	3.44608	1.42042	-0.438842	-0.586485	0.863911	1.83633	0.477751	-0.337429	0.510636	1.23329	3.26873	2.26925	1.99312	-0.33338	-0.896037	2.09122	1.96116	1.6065	-1.92799	1.22478	4.25423	2	1	1	3	3	2	2	2	2	1	2	1	2	3	2
49	-0.3421	2.03169	0.401791	-0.326524	1.74271	1.12167	-0.0343388	0.971302	-0.736174	0.723144	0.673199	0.477426	0.490999	-0.678581	1.60252	0.944361	2.61984	2.12599	1.45805	1.00125	1.98048	2.48475	1.34281	-1.25253	3.25171	4.13911	1.99864	2.45806	3.12452	2.62103	3.5656	2.80663	-0.256499	1.96282	1	2	3	2	3	3	2	2	1	3	3	2	2	2	3
50	1.68913	-0.672213	0.507591	-0.592157	-0.817563	0.587067	-0.429767	0.986718	-0.746237	-0.047952	1.7087	1.04097	-1.79379	0.847673	2.49221	1.78331	0.418131	1.36205	-1.61399	2.56631	2.28574	-0.36854	-0.153902	1.00282	2.58002	3.0654	3.37	1.02083	1.23352	1.92248	2.5621	0.663728	0.71589	5.21482	3	2	2	1	3	2	1	1	3	2	3	2	3	2	2
51	1.86655	0.653155	0.710791	0.825468	0.48428	-0.950067	-1.23185	0.602145	1.73682	2.53393	-0.593802	1.11421	0.559956	1.06749	-1.05803	1.79306	1.38338	1.75073	-0.710143	-1.20914	-0.242846	3.1026	-0.390842	2.64326	0.120648	1.66656	3.17434	2.98436	1.66626	0.73642	3.09911	3.38221	1.53538	-0.243055	2	1	2	3	3	2	2	2	2	2	2	2	2	2	1
52	2.94402	0.841668	0.636329	-0.317032	-0.249778	0.707468	0.858437	0.275442	0.933577	-0.36515	2.53473	-1.32271	1.80148	2.19575	0.960193	3.87724	2.93476	1.75233	0.45264	0.53098	0.852131	0.974878	-0.343119	3.38007	-0.603334	4.91516	5.31711	5.75103	1.37066	-0.618747	4.05761	7.37373	-0.530299	-0.493688	1	3	3	2	3	3	2	2	1	2	2	1	1	2	2
53	-1.67228	0.161544	1.29994	-0.507792	1.2346	1.03109	0.100843	1.63333	-0.97931	0.992806	1.4938	0.49179	0.0570929	-2.85115	0.0425315	-3.00772	0.432159	2.48912	-0.603277	-0.172318	0.639685	0.776505	0.929301	-2.00767	-0.494401	-0.297707	-2.55688	2.27584	-0.111313	0.83498	-0.553167	-0.667209	-0.30992	1.8766	1	1	2	1	3	2	1	1	2	2	2	2	2	2	3
54	0.98099	-0.62821	-0.361752	-0.693721	0.557676	3.0816	1.27881	0.534673	0.331841	-0.822009	1.62749	-0.679229	1.15134	-1.46685	0.693152	0.551339	-0.159941	-0.170495	-0.697932	0.63651	-0.627363	-0.47721	0.682927	-0.34914	0.163872	3.77074	0.939317	-0.776701	1.62881	1.16869	1.96459	-0.0105663	-0.784885	2.23788	2	2	3	3	2	2	1	1	2	2	2	2	2	2	1
55	0.776642	0.267368	0.732663	-0.775506	-1.88638	0.681612	-0.775539	0.287371	0.576798	1.76996	1.23947	0.932019	0.0370113	1.81002	-1.24777	0.937446	-0.480492	2.16499	0.880905	0.518368	1.83117	0.777568	2.01301	3.94841	0.280634	-0.0168966	0.869566	0.908477	1.82759	0.872153	0.881678	2.52604	0.0411743	2.59038	3	1	2	1	2	2	2	2	2	3	2	3	2	2	1
56	0.516237	1.97218	-0.083184	-0.979703	1.64224	1.5637	-0.706351	-1.35809	-0.25671	0.262292	2.05504	-1.60017	0.892715	0.75763	0.240209	-0.182798	1.75258	2.55598	-1.23375	1.91629	-0.208683	1.83709	1.10484	0.641118	2.48048	0.442874	0.24235	4.49941	2.92308	-0.762744	2.55186	2.64424	0.2387	1.39513	1	3	3	1	2	3	2	3	2	2	2	2	2	2	2
57	0.142224	0.165557	0.341531	-0.0594472	0.196451	1.07974	0.731996	0.740669	0.232903	0.621252	1.35742	1.36901	0.945129	1.17395	2.37967	1.31463	1.25474	1.9813	1.22674	0.338515	1.96414	0.697889	-0.526779	2.44755	4.94199	2.71998	0.251021	2.63986	-1.47509	1.36033	3.63043	2.6933	1.70857	2.47244	2	2	2	1	2	2	3	2	1	3	3	1	1	2	1
58	0.771722	1.5775	-0.0544915	1.54892	-0.735888	-1.35317	0.220539	0.502207	1.4732	-1.27471	1.30932	0.716453	1.39254	2.05418	-0.947228	-0.126165	2.80569	1.86026	2.41664	-0.612637	1.75889	-0.231055	-1.61488	0.311632	0.79033	-0.147715	0.87493	4.59145	1.15963	-0.302601	-0.150935	3.22163	0.464501	-0.772959	2	1	1	3	3	2	3	2	2	3	3	1	2	2	2
59	1.08682	0.429779	2.05416	0.683897	0.940886	0.224536	-0.0892112	-0.114491	-1.15535	-0.0574571	1.98761	0.464471	-0.187793	0.699511	0.509986	2.25214	1.33416	3.50779	0.84228	1.06843	1.47642	1.33777	1.23944	1.88471	1.93671	4.04126	0.650074	2.40469	0.418478	-0.828279	3.15685	2.81686	0.0490337	-0.414209	2	3	3	2	2	1	3	1	2	2	2	3	2	3	2
60	-0.273985	-0.0183769	1.75244	-0.354804	-0.399774	0.478681	1.71325	0.576152	-0.3781	1.27999	0.607887	-1.11688	-0.286424	-1.33812	2.86317	-0.03385	0.100381	2.57471	1.57221	-0.12008	2.3971	1.94788	1.63635	-0.119521	0.82819	2.85668	-0.807868	1.43089	2.1305	0.392453	3.0199	1.86686	-0.493058	-0.0858595	1	2	3	2	1	2	2	3	2	2	2	1	2	2	2
61	-0.422477	0.128436	-0.00809149	1.90361	-0.70177	-0.584051	0.564779	1.4697	0.647508	1.50865	1.39895	-0.428134	1.2457	1.03151	2.14084	0.307652	1.31405	0.127582	1.88671	0.61417	1.8098	2.0425	0.90286	2.20249	4.77907	4.27387	0.610983	1.90123	2.15055	2.41183	4.37608	1.25569	-0.230667	3.06509	2	2	2	2	3	3	2	1	1	2	3	2	1	2	2
62	-0.592257	2.05574	-1.54352	-0.21193	0.324638	0.736152	-0.419575	0.457314	2.50914	0.275902	2.66535	1.64653	-1.96957	-0.47823	0.429147	0.269312	4.1086	-0.892791	-0.472328	1.2962	0.284186	1.51296	-1.5875	0.782114	1.74273	-0.780672	2.15001	3.23902	2.18642	0.670477	0.27465	2.71766	1.76282	4.38673	2	2	2	1	2	3	1	2	2	3	2	1	2	3	3
63	0.472982	0.63474	-1.57294	2.35166	-0.0502269	-0.113173	0.817202	-0.0630311	0.884076	-1.281	1.09082	1.22193	1.4304	0.697141	1.90501	0.807896	0.502199	-0.819291	2.14959	0.0917846	1.89271	-0.430381	-0.882665	2.61752	3.25991	5.12391	1.47118	3.67353	1.4567	1.95708	5.12575	4.84936	1.88648	4.0974	3	3	3	1	2	2	2	2	2	3	2	1	2	3	2
64	0.614609	0.696053	0.443941	-1.35014	1.24988	-0.454648	-0.932551	0.179458	-0.456675	2.15971	2.23245	-0.331795	-0.16209	0.833704	-0.0944902	1.57741	1.27647	-0.831944	0.0853203	-0.010912	-0.752872	3.53399	3.35537	1.01645	1.88774	0.763604	0.820251	-0.0294622	6.00184	1.46881	0.781524	0.0829432	0.466775	0.635812	2	1	1	1	3	2	2	2	2	3	2	1	2	3	2
65	0.97363	0.34979	0.719021	0.107315	1.59938	1.44311	0.555848	0.706839	0.956407	0.458655	-0.241618	-0.287911	0.599946	0.639288	0.962416	1.13413	0.611263	1.7921	1.18037	3.33623	0.669484	0.0148655	0.56028	1.12655	1.49631	4.1553	0.780298	0.328135	-0.340752	-0.78829	4.66241	2.88717	2.11617	3.59682	2	1	2	3	2	2	2	2	3	3	2	1	3	2	2
66	-1.47981	1.15575	0.912409	0.757534	0.719379	1.11496	-0.410897	-0.4829	0.671173	0.838916	2.21093	1.74077	1.68265	-0.120764	1.14174	-0.717675	0.777202	1.71868	0.878704	1.85285	0.882098	1.02131	1.49761	0.0201992	3.05499	1.85797	0.202299	2.30377	1.97046	1.36082	2.41194	0.523337	0.379255	3.80039	1	2	1	3	3	1	3	3	2	2	2	2	2	3	2
67	-0.361571	-0.246845	0.591837	-0.317865	1.24505	0.76431	0.140412	1.02536	2.11316	-0.0453632	0.31888	-1.06464	-0.585747	0.511543	0.515228	0.857848	0.382746	1.65391	1.2972	0.533361	1.84361	1.60049	0.368623	0.843462	1.27405	2.07144	1.86706	0.110917	2.55156	1.30571	3.53081	-0.214444	1.92078	3.48937	3	1	2	3	2	1	1	3	2	2	1	2	2	1	3
68	2.53937	-0.0939482	-0.457765	-0.602109	-0.262704	0.165025	0.660746	-0.259768	-0.382517	1.17933	0.567554	-0.0403559	0.239139	2.31308	-0.149036	1.13761	-0.731984	0.217548	-0.0258685	1.6606	1.53112	2.30536	1.2903	1.26586	2.95776	2.5065	0.899791	0.566328	2.01943	1.42413	1.22555	1.63571	-0.553074	1.79252	3	2	3	1	2	2	1	2	2	3	3	1	2	3	1
69	2.56833	1.24543	1.06817	-0.0477335	1.87171	-1.39334	-0.294435	-0.377211	0.664985	1.83045	0.485793	1.31259	0.572857	2.68624	0.386558	2.77991	2.36068	2.61148	0.343018	3.38575	1.35936	3.25157	1.25565	2.7223	1.31657	5.62234	2.11334	3.7576	3.42213	0.358572	7.25367	6.11007	1.38172	3.49929	3	1	2	3	3	2	1	2	2	3	2	2	2	1	2
70	2.27956	1.62386	-1.25867	2.07985	0.301517	-0.55037	0.460805	1.45986	0.166017	-2.36793	0.639729	0.00951565	0.767118	1.24761	0.58974	3.88784	2.90516	0.557594	1.78661	0.583944	0.728589	-1.19303	-0.567523	1.77287	1.65341	4.04366	4.23669	5.27998	-1.61309	0.769621	4.2174	8.63891	0.490769	1.33111	2	2	2	2	3	2	2	2	2	2	3	1	2	2	3
71	0.919186	-0.349776	-0.221072	-0.156669	1.02604	1.35805	0.955218	-2.24237	1.97472	-1.19557	1.90149	1.6028	1.50506	-0.0846613	0.617575	1.83336	1.47721	1.0304	1.93218	0.812759	-0.147576	0.0819061	-0.297968	-0.181623	2.16026	4.58009	3.02684	2.38994	-0.134476	0.189186	4.52123	5.10682	0.55357	4.5238	3	2	2	3	2	2	2	3	1	3	3	3	1	2	2
72	0.117396	0.685902	-0.649577	-0.608106	2.04807	-0.11087	-0.421928	-0.419502	0.0263597	-1.03978	-0.219527	0.812426	-1.30636	0.743805	1.87999	1.11729	1.64083	-0.351907	-0.810279	1.5426	1.33477	-0.405502	-0.119687	1.4182	3.10615	1.17827	2.12964	0.39906	1.3627	-0.0030832	0.956699	2.04741	0.743417	3.30193	2	2	2	2	3	3	3	2	2	2	2	2	2	3	2
73	1.29274	1.91463	2.56948	-0.719391	0.961066	1.43016	1.03337	2.00579	1.90838	1.45806	1.46989	0.591202	0.959031	0.206795	-1.33871	0.843716	3.39577	4.71941	0.144666	1.67966	3.51855	2.93883	0.815919	0.849775	0.968172	1.4148	2.36373	5.69993	2.57547	1.92893	1.9116	4.18284	-0.00658364	3.46469	1	3	3	3	1	3	2	1	1	3	2	3	1	2	1
74	-0.670046	0.778456	0.497573	-1.01569	-0.102564	2.01891	0.729793	1.52673	0.888591	2.51719	0.988782	1.10642	0.456399	-0.554228	3.2489	0.144405	1.62344	0.573783	-0.435293	1.08977	1.1258	2.72931	1.71851	-0.956143	4.56172	2.78991	1.15257	1.75947	3.21817	-0.822977	3.757	0.507145	1.55151	1.20756	1	2	3	2	2	3	2	3	2	3	3	1	2	3	1
75	0.226344	0.34343	0.270959	1.56695	-0.244105	2.49106	-1.01544	-0.634425	2.12761	0.911297	1.48021	0.374395	-1.00638	1.22588	-0.498095	2.84083	1.65954	-0.169668	2.05945	-2.16916	0.0841315	0.21249	2.06309	1.45192	-0.729415	-0.285485	4.82564	2.37769	2.57514	1.88634	1.23292	4.277	0.119475	-0.106891	1	1	2	2	3	2	3	2	3	1	2	2	2	2	1
76	1.13541	2.28153	-0.845109	-0.464809	-0.657266	1.66679	-0.487518	0.222481	0.880595	0.376739	-2.57039	-0.703944	0.200614	1.02665	0.940427	1.08798	1.84679	2.01133	0.54433	0.804273	1.02025	2.04813	1.50484	0.854893	-0.00909794	-0.0132865	0.318009	4.20643	2.39209	0.970733	-0.133241	5.33059	-0.186233	0.596248	3	2	3	3	1	1	3	1	2	2	1	1	3	2	2
77	0.080064	0.128377	-0.456714	0.520169	-0.292806	0.242581	-0.139196	-0.555548	0.44759	1.65295	0.497761	2.59746	0.997503	1.13334	0.336991	-0.0613869	0.526589	0.855786	1.49522	1.20554	1.10905	2.95899	1.09513	2.31873	4.0079	1.67229	0.332491	2.73067	3.40365	1.11544	1.27404	2.17207	-1.32237	1.88422	1	2	2	2	2	3	2	3	2	2	2	2	2	3	3
78	0.147963	0.0792343	0.192063	1.83779	0.46286	0.712997	-0.562449	0.807474	0.124102	0.402857	0.780202	0.389473	1.18077	0.213427	1.37369	-0.831639	3.79182	1.11364	1.94145	0.433559	0.726845	1.92292	2.20429	1.45735	2.55409	1.88257	0.123349	6.84089	1.72441	1.61101	3.05343	5.85713	1.29899	2.4544	1	1	2	3	2	3	3	3	3	3	2	3	3	2	2
79	1.24364	1.94741	0.898059	0.245206	-0.32268	0.328414	1.06223	1.28735	1.12537	-0.533016	1.44016	0.612627	1.05112	0.767945	-0.725594	1.07081	2.1252	2.61052	0.732295	0.0995569	1.17309	-0.928949	0.94557	1.31126	0.177836	1.31329	4.12165	4.64166	0.16365	-0.720338	2.44027	6.00875	2.2172	2.61529	3	2	2	2	3	2	3	3	1	2	2	1	1	2	2
80	0.579154	0.290439	1.02988	0.914798	0.410337	0.597959	2.75568	2.41163	-0.467645	-0.968109	1.92197	0.184467	0.889402	-0.726845	-0.040961	1.03668	-0.966919	1.79088	2.09359	0.340793	3.80242	1.17688	-1.01072	1.50387	0.976634	1.80609	1.7391	1.54106	2.01392	1.16822	-0.0435254	2.44771	0.374928	4.01582	1	2	2	3	2	3	2	2	1	3	1	1	1	3	3
81	0.741708	0.740788	1.00477	1.17446	-0.809975	0.0914918	-0.705726	1.9813	0.234254	1.60138	0.352816	1.16536	2.08635	-0.549251	-0.0804455	-0.532145	1.911	1.80783	-0.474584	-0.918425	0.646745	2.49395	0.843462	-0.330914	0.550959	2.67508	0.358194	4.084	1.95948	1.90305	3.39498	3.99813	0.316978	2.46528	1	1	1	2	2	2	2	2	1	3	3	2	1	2	2
82	-1.09925	1.18579	0.822123	0.820622	0.813849	0.0696603	0.872482	1.39605	0.289887	0.434681	0.705203	0.662295	0.0438345	-0.10637	0.522616	-0.627224	-0.126415	3.85374	1.40903	-0.0118581	0.873639	1.80449	0.0643253	1.41081	1.87729	0.194624	0.364086	1.49937	0.541624	0.697572	0.691039	1.13377	-1.7045	-0.168069	2	1	1	2	2	2	2	1	2	2	3	3	2	2	3
83	-0.328498	1.39539	0.32948	-1.05772	1.2709	-1.92357	-0.157142	1.30168	1.14908	-1.31951	0.873859	2.22476	1.03397	-0.193751	2.17681	-0.00295854	0.487596	0.601962	-1.04643	1.91666	1.62376	0.105522	0.607764	-0.241245	3.22818	2.55678	2.65824	1.92494	2.35212	1.10662	4.18089	3.49336	0.840602	2.66238	3	2	2	1	3	3	3	2	2	3	2	2	2	2	3
84	0.213339	-0.712771	0.317217	2.15666	-1.03497	-1.62506	0.14917	0.599629	1.31301	-0.210479	-0.134549	1.12469	0.881662	0.0919679	-0.326264	-0.0973102	-0.309101	-1.05969	3.15087	1.2051	0.824051	1.28793	-0.607433	0.420246	-0.0238158	2.38122	1.90517	3.52109	1.49056	1.01623	2.65262	4.06253	1.42835	4.84871	2	2	3	1	2	2	3	2	1	3	2	2	1	2	2
85	0.755702	1.41627	0.302697	0.214346	-0.189465	-0.332109	0.216414	-1.1532	1.32043	0.56499	-0.493088	0.719428	0.751204	-1.32858	-0.0495135	1.21265	2.54107	2.56221	1.63001	-0.914886	2.11036	1.06089	0.122407	0.398768	1.90094	1.14618	1.60766	2.76444	1.87541	1.78167	3.29975	3.02972	0.577318	2.38547	1	1	1	1	2	2	2	2	1	2	3	3	1	1	1
86	-0.182291	1.68998	-0.906327	0.842424	0.518513	1.56638	-0.526464	0.968041	-1.24534	0.700516	1.03903	1.48795	2.59692	0.518575	2.99959	0.00478486	-0.0656974	1.89026	2.18674	1.14726	-0.635637	3.23271	0.815091	0.863756	3.52094	5.73449	1.1909	-0.1753	2.7894	0.494868	5.93497	-1.35358	1.3887	4.59447	3	2	2	2	3	2	2	2	2	3	1	2	2	3	2
87	0.281244	1.96843	-0.509977	-0.92423	-1.12866	0.571734	0.235914	0.697507	0.705059	0.874108	0.1937	-0.185667	0.526086	0.941767	0.523118	0.643041	3.34504	0.913481	0.838719	-0.963584	-0.929476	1.74334	0.570567	1.8049	0.246993	1.98945	1.53533	4.9889	2.60291	1.12741	1.97611	6.10121	0.877446	0.181455	1	1	2	1	3	3	2	3	3	2	2	2	3	3	1
88	-0.350208	-0.405884	0.432675	-1.39208	-0.175705	-1.04237	1.47165	1.41096	0.596471	0.541592	1.25768	-0.143789	1.52119	0.687653	1.37065	-0.193047	-0.23513	0.940864	1.7475	-0.971652	1.7571	-0.10109	1.36014	2.74528	1.07797	4.05998	1.84673	-0.993332	2.227	1.39492	4.24819	-1.64264	0.29923	1.86841	2	2	1	3	1	3	3	2	2	3	3	1	2	2	2
89	1.09827	0.461666	-0.618585	-0.0455633	1.8607	-0.477114	-0.655412	-1.58913	1.39006	0.271275	0.543232	2.72205	-0.387997	2.3539	2.96752	0.464102	-0.0442243	-0.484175	0.82035	1.81264	1.49456	1.73594	-0.598927	3.98244	2.64145	3.54731	0.977982	1.99881	2.1235	0.390041	3.00022	3.47033	-0.19137	2.90209	3	1	3	1	1	1	3	2	2	2	2	3	2	2	2
90	0.195082	1.33803	2.1223	-0.770518	1.84184	0.300331	1.10812	0.628398	2.04059	0.642611	0.742455	1.81806	0.0491794	2.69427	0.121242	0.639493	2.21129	3.45901	0.600009	1.00881	3.39665	0.7164	0.104531	2.71175	0.59971	-0.985492	2.95135	2.71177	0.232103	1.18691	-0.234235	4.03472	0.692143	4.30652	3	1	1	2	1	2	3	2	2	1	3	1	2	2	1
91	0.94531	-0.368845	-0.544824	1.5544	-0.813023	0.784358	-1.23282	2.6622	2.22016	0.149206	0.165772	1.54438	1.80653	2.1088	-0.15763	0.613247	-0.179911	0.792718	3.43044	-1.43703	0.643222	0.824808	0.0179162	3.35643	1.08349	1.21209	2.95484	1.86228	1.44608	0.568626	1.89121	2.03902	-0.445665	0.21261	2	3	3	3	2	2	2	3	2	2	2	1	1	2	1
92	1.02937	-0.966904	-0.874454	-0.440981	-0.036392	3.16212	-1.19173	0.0258072	0.736069	-1.1495	1.15476	2.01868	3.32764	0.674882	0.899207	2.33503	1.32833	0.545547	1.81995	1.19742	-0.299676	-0.280029	-0.727519	2.64094	1.72914	5.32007	3.13953	2.21782	0.0328659	2.54887	7.01924	2.2364	0.137836	4.13913	2	3	3	2	2	2	2	2	2	2	3	2	2	2	2
93	0.97351	-0.401054	-1.37465	-0.895156	1.07094	0.828902	2.31321	1.14349	-0.777017	2.32176	0.926416	0.635406	0.759425	-0.13197	0.736723	2.18014	-0.625093	-0.0418365	1.46447	0.744326	1.79669	2.28583	4.43765	0.795512	2.52361	4.03494	4.18096	0.450537	3.30477	0.0832295	2.76033	2.26353	2.24478	1.93068	3	3	3	2	2	3	2	3	3	2	3	3	3	1	2
94	-0.624063	0.427006	1.9594	0.752092	1.13865	0.0605474	-0.0209396	-0.817978	-0.391065	-0.339084	0.545755	0.00132115	1.92341	1.13343	1.74025	1.27553	2.76062	2.25996	2.09746	1.22716	0.571427	-1.19009	1.8242	2.33066	1.19022	4.25794	2.55937	4.68095	-0.858603	0.414327	2.53063	6.0786	-0.0590896	1.1973	1	2	1	2	2	1	3	2	3	2	2	2	3	3	2
95	-0.52427	1.64731	-0.552998	1.17181	0.52745	2.19727	0.241598	0.920754	0.859322	0.928977	1.91742	-0.278146	-0.468084	-0.662789	0.334529	0.648434	1.49454	1.27383	1.86135	0.0604792	0.250211	2.40559	2.82181	0.221841	1.35086	1.05973	0.511251	4.69011	2.13084	-0.863444	2.18338	4.5341	0.254672	-0.476288	1	3	3	2	2	3	2	2	2	2	3	2	2	2	3
96	1.41459	2.71587	-2.46904	1.26205	-0.288278	0.678126	0.757984	0.807037	-1.447	0.662161	2.00419	-0.459265	-0.515982	0.617178	0.755124	-0.112428	2.08587	1.62942	3.77732	-0.77624	2.21478	2.53654	-2.03292	1.26655	0.44081	0.96867	1.05777	5.23543	3.16824	0.392112	1.3944	3.52627	-0.0242898	-0.391072	2	2	2	1	1	3	1	2	3	1	2	3	3	1	3
97	0.487274	0.235009	1.27291	0.843739	-0.280339	-0.189871	1.99363	0.421329	0.423243	0.827784	1.86737	1.48151	0.844888	2.14499	2.65088	0.704393	-1.1407	0.795525	1.65707	1.55531	4.27551	1.94328	1.37199	1.8641	3.25544	3.40864	-0.453315	1.07787	2.71543	1.93782	2.64951	2.99203	0.535316	2.1587	2	2	3	3	2	2	2	2	1	2	1	2	1	3	2
98	0.122475	-0.66984	0.488494	0.555809	0.82908	0.82254	0.590639	-0.945692	1.40074	-0.404908	0.250561	1.57291	1.34548	0.456443	2.08419	1.7696	-1.13284	1.08822	0.965421	1.41478	2.87625	0.423458	-0.379272	1.00097	4.69151	4.95784	4.15381	1.13682	-0.35745	0.219956	5.44228	1.49582	-0.631831	1.90672	3	3	2	1	1	2	3	2	2	3	2	1	2	1	1
99	1.5446	0.524075	0.369545	0.480326	0.00704902	0.57137	0.701895	1.31499	-1.00875	2.20797	-0.0159205	-1.94683	-1.50381	2.31863	1.95159	0.636814	1.20803	2.99499	0.786547	-1.20582	1.2876	2.12697	1.27528	2.7669	2.80734	2.41215	0.824174	1.81597	3.6606	2.29514	4.28116	3.30866	0.910172	1.05481	2	3	3	1	3	1	3	1	3	1	1	1	3	2	2
100	0.658749	1.12775	0.649946	0.93521	-0.249586	-0.201506	-1.56201	1.04116	0.104066	0.239011	-1.25335	-0.660107	1.48578	1.45499	-0.333943	-0.150876	2.25417	0.767884	0.155188	-0.19071	0.351473	1.9466	1.93744	2.69674	-0.366975	1.7309	-0.568614	5.41022	1.98453	0.927148	1.15368	4.69098	0.767094	0.270229	3	3	1	2	2	2	2	2	1	2	2	2	1	2	1
101	-0.52992	0.785049	-0.54136	1.47892	1.26415	-1.0338	0.557772	-1.07939	2.82175	-0.117962	1.13989	-0.884974	-1.38664	-1.49805	2.102	1.11739	2.38666	-1.42096	1.94761	1.64933	1.56491	-0.059716	0.521437	-2.53939	3.6548	0.385749	1.68245	4.53911	1.96449	0.399289	1.42988	4.48788	-2.2271	0.74558	3	2	2	3	2	2	2	2	1	2	2	2	2	2	2
102	-0.0855143	1.06663	1.41853	-0.974909	0.434792	0.937508	-0.650091	-0.329137	1.39439	0.509486	1.18711	1.67577	1.16413	2.25939	-0.625054	-0.393311	1.50296	2.87831	0.143779	0.600111	-0.822269	1.39075	1.23875	1.86333	-0.366181	2.85924	-0.290679	3.02668	0.569361	0.915598	3.26813	2.97557	1.07847	3.34935	2	2	1	1	3	3	2	2	1	3	3	2	2	1	3
103	0.860113	-0.952208	-1.85654	1.90598	-0.950524	0.285209	-0.19616	1.37208	0.481676	-0.361457	2.47766	1.85257	1.50543	2.68035	2.61382	-0.50824	0.0937064	-2.11701	2.09889	-1.1471	3.68319	0.507166	0.17372	3.88159	5.55019	4.79204	0.379139	2.08208	2.86253	1.72614	5.88486	1.74594	0.762875	1.7463	1	2	2	1	1	1	3	1	3	1	1	1	3	2	3
104	-0.600812	-0.33473	-0.213379	-0.242912	-0.690472	-0.609462	-0.13294	-0.508559	0.828609	-0.858579	0.602758	1.1797	1.31273	-1.39813	1.47545	-1.14919	-0.194602	-1.39285	0.545812	-0.696505	1.90373	1.56141	2.04196	0.198616	2.89152	2.23497	2.38585	0.2112	2.32617	1.87758	0.748751	0.229522	0.577303	3.87295	3	3	2	3	2	2	2	1	3	1	2	2	3	3	3
105	1.04956	1.23953	-0.563492	0.526536	0.565187	-1.39793	1.07003	0.435406	1.51927	0.605867	0.0437212	0.506576	1.88013	1.9585	0.0872497	1.07636	2.53228	1.03118	2.10101	0.341073	0.800665	0.290631	-0.101731	1.73543	2.50694	0.969002	1.43409	5.16881	3.35928	1.96455	2.33041	7.66047	1.1361	3.71386	3	3	3	1	2	2	2	3	2	2	1	2	2	2	1
106	-0.966742	-1.06916	0.630062	0.3325	0.318825	0.650673	-0.324686	0.166544	1.44597	-2.19778	-0.159648	-0.349857	-0.444175	-1.86435	0.933589	2.51309	-0.868038	2.52425	0.846936	0.706908	0.28573	0.108565	-1.31343	0.786828	1.83011	2.67423	3.77721	0.325869	0.565102	-0.316843	2.62376	2.75676	1.82447	2.35422	3	1	2	2	2	3	2	3	3	2	3	2	3	3	2
107	0.725582	0.238688	-1.12929	-1.20739	-0.0181223	-0.0995004	1.17671	-0.253075	1.91562	-0.0892558	1.04051	0.823744	0.563236	-0.341724	0.889569	-0.0762341	1.58369	-1.02196	-0.343498	0.730623	0.651138	1.8687	1.88432	-0.0025385	2.50442	0.888522	1.8645	4.12754	2.17901	2.63719	2.45558	2.475	0.390682	3.22586	2	3	1	3	1	2	3	2	2	3	2	3	2	2	2
108	2.24275	0.0728928	-0.773887	-0.299039	-0.285627	0.332064	-1.4624	0.126858	0.37186	-0.823428	1.19042	-0.00479557	2.07201	2.1843	0.52637	0.498117	1.21501	1.09355	1.32091	0.899175	-2.61197	-0.893562	-0.0469689	1.45639	1.1298	3.19537	0.406532	1.11481	2.84414	2.64966	3.09781	2.095	-0.507177	3.07569	3	1	1	1	2	3	2	2	1	2	1	3	1	2	1
109	1.26691	1.77672	1.23899	-0.381071	-0.639409	-1.0568	0.221306	0.858449	0.65459	0.938905	0.358921	-0.240779	-0.254144	1.43039	0.196296	0.0790289	2.43076	2.26172	0.214	0.229783	0.434889	0.729205	-0.00786756	1.54171	-0.778705	0.860547	2.5522	2.99396	1.96841	2.30408	2.83587	2.49349	1.92795	4.77493	2	2	2	3	2	2	1	2	3	2	2	3	3	1	2
110	0.4665	1.02169	0.120892	0.203653	0.96235	-2.39059	0.0610152	0.168556	0.510626	-0.241967	1.18346	0.0606239	0.478609	-0.782964	3.08229	0.499892	3.57677	1.64756	1.35547	2.1605	-0.746861	-0.745214	-1.0144	-1.80362	4.02918	5.46956	1.08945	3.8831	-0.927503	1.15496	4.57217	4.97156	0.559671	2.89053	1	2	3	2	1	3	3	3	2	3	3	2	2	2	2
111	-0.115237	-0.15109	-0.0902175	0.646095	-0.282597	1.28035	0.12416	1.08012	1.20136	1.34787	1.07299	-0.501838	0.0882361	1.0691	1.29801	0.318627	2.03033	-0.0852917	-0.234571	1.83908	2.15952	1.17219	1.82013	1.39543	-0.0743608	2.63945	1.65501	3.34228	2.02905	1.73701	5.32532	2.6891	0.795707	2.36319	1	2	2	2	2	2	2	2	3	2	1	3	3	2	2
112	1.95673	0.249927	-0.843096	-0.0754201	0.946336	1.4989	-0.888181	-0.0330165	0.712471	-1.23584	0.0331478	1.20905	0.0597841	1.48302	0.909721	1.56968	0.153699	-1.883	-2.76773	0.0461068	1.11177	0.716139	0.268889	1.76176	3.25816	3.88732	1.56543	1.62543	1.19282	1.22822	3.54349	1.51144	-0.688531	0.173515	3	3	3	3	1	2	2	1	1	1	1	2	1	2	2
113	-0.333535	0.313529	1.01336	-0.650386	-0.901218	-1.77555	1.49068	0.753648	1.05119	0.0872891	0.110693	0.162442	0.939306	-1.31317	2.02797	1.36882	0.790173	1.35416	-0.0640796	-1.5559	1.52713	1.5884	2.0715	-0.259625	3.39369	4.69132	0.686969	3.02969	3.54174	0.697411	4.14275	4.26213	-0.273313	-1.44256	3	2	3	1	2	2	2	2	2	1	3	2	2	2	2
114	0.356778	0.31422	-0.741023	-0.290253	-0.0332309	-0.311458	-0.0819665	0.0713555	0.502981	0.133948	0.440275	1.44149	1.2243	0.494147	-0.175631	0.88121	0.927091	1.65185	1.13359	-0.0626298	0.31776	1.55551	1.04642	0.39005	2.28053	1.16081	1.56911	1.03915	2.50856	0.468247	3.25109	1.33751	2.00758	4.49122	2	1	1	2	3	3	1	2	2	2	3	2	2	3	2
115	2.45132	0.525851	0.486806	-0.821813	-0.265999	-1.39855	1.50456	-0.511852	-0.75867	0.629895	0.0959382	0.978932	0.457875	1.52257	1.72111	2.4303	1.58311	1.7407	0.311225	1.86245	1.22408	2.46762	1.45953	1.65751	6.21996	4.06776	3.73093	1.10242	3.07357	0.999205	4.22416	3.44999	-1.67472	-0.253841	1	2	2	1	2	2	3	3	2	3	2	2	2	1	2
116	-0.0469918	2.22705	0.153839	-0.744264	0.574096	0.0909239	2.1823	-0.705704	1.0984	0.773087	0.209805	-0.567981	1.24312	0.432272	-0.785902	0.513808	4.27637	2.24542	1.30545	1.24652	1.51274	1.62149	0.00406128	-0.483645	-2.37463	3.10423	0.665139	5.24646	2.36789	1.11414	4.04153	4.55938	0.984287	2.94894	2	3	2	2	3	1	1	2	3	2	2	1	3	2	2
117	0.240331	0.324179	-0.216228	1.24984	1.33303	0.316878	1.50535	1.6359	0.0112115	-1.08069	1.65718	0.00087922	-0.795996	1.07477	-1.06785	0.654732	2.00309	1.39522	1.07119	0.601573	1.63648	-0.232805	-0.951784	1.22164	0.702492	-0.226113	0.653523	6.10329	1.86507	0.158588	-0.147948	5.4608	1.72988	0.959633	2	2	1	2	2	2	1	2	3	2	2	2	3	1	2
118	0.992108	1.85022	2.1241	2.01898	1.11447	0.775227	2.35593	-0.432144	2.26401	1.93653	0.213473	1.12925	-0.159177	1.18919	1.7451	1.41879	1.51982	3.40632	2.43441	0.413746	1.84756	2.74366	4.15861	2.58792	2.13569	2.96231	1.8067	3.82378	3.12355	1.25952	3.74974	2.92844	0.391895	2.4034	3	2	2	3	3	1	2	1	3	2	2	2	3	2	3
119	0.487712	1.96752	1.53755	3.07676	2.32497	2.90858	-1.13257	0.890674	0.727901	-0.342268	0.271822	2.16131	1.6926	2.08905	0.286306	-0.170794	3.75872	3.7019	1.07409	1.44734	0.62184	-1.80116	-0.632458	2.30255	2.41883	1.8675	1.53986	7.10281	0.453903	1.84956	3.97944	5.05034	-0.775195	2.71093	2	2	3	2	3	2	2	1	2	2	2	2	3	2	1
120	1.30066	-0.208673	0.552078	0.209028	1.54678	2.58751	-0.116308	-0.537286	1.48206	-0.688661	0.633284	-0.701311	1.25514	4.15699	0.448324	2.26082	0.0702766	1.28185	-0.0215598	1.53635	1.37302	-0.320097	0.259328	4.50391	-1.43239	2.38009	1.92544	0.910054	1.62896	0.626737	2.04352	3.0915	2.97661	5.6072	3	2	3	1	2	2	2	2	3	1	2	2	3	2	2
121	-0.777118	1.77956	1.05057	0.948571	1.4198	0.552945	0.146071	1.56575	0.0235592	1.01981	0.765434	-0.0758571	1.33807	-1.36449	-0.38143	0.569188	4.82238	2.94007	3.44927	1.41592	1.63262	1.06376	1.80773	0.178411	0.382038	0.736787	1.20992	6.94526	2.1268	0.917676	3.06534	5.48247	1.36693	2.94777	3	2	3	2	2	1	3	3	2	2	2	2	2	3	2
122	2.32988	1.40412	0.423006	0.619298	1.40641	-0.393371	1.45745	0.38778	0.558254	-1.11145	1.00425	-0.0895291	-0.828261	2.07324	0.539759	1.50813	2.46103	0.605454	0.311717	2.1157	0.616726	0.656028	0.308511	0.801865	1.73958	0.567752	2.01044	4.18181	0.490937	2.72415	0.419219	4.7618	1.78138	5.69176	3	1	2	2	1	2	1	3	3	1	2	2	3	3	3
123	0.107354	0.169475	-0.510473	0.366997	0.368701	0.490712	1.34736	0.373289	-0.192127	0.497533	0.797527	1.26032	1.39624	0.689562	0.683112	1.74939	0.814506	0.466497	1.129	0.527783	2.102	1.88507	2.40536	2.25246	2.99503	4.72449	0.968282	1.38178	2.63564	2.08922	5.06687	3.4587	1.82385	3.65862	1	3	3	2	2	3	1	3	3	3	2	2	3	3	3
124	1.81803	1.50098	1.01185	-0.714221	0.808252	0.594849	0.911424	1.055	-0.28472	-1.20589	-0.91556	0.543289	1.1622	3.60854	0.136665	3.61161	1.51646	2.19935	0.96383	-1.50931	0.0309447	-0.234342	-0.48978	5.28051	0.994447	6.68653	3.39346	1.0799	1.71513	0.73648	7.17227	5.31965	1.39482	0.486255	2	3	3	3	2	2	3	2	2	3	2	1	2	2	3
125	-0.363639	1.11534	-1.25403	-0.433985	0.287809	-1.10486	-0.0225425	0.749927	0.303289	-0.663703	1.07741	2.11925	-0.550878	-2.57535	-0.459676	0.324401	0.904005	0.835707	0.785219	0.380553	1.03506	-0.0406835	-0.207003	0.325362	2.04905	-0.123143	2.21293	0.469355	1.02943	0.880788	1.81277	0.841753	-0.731986	1.42872	2	2	2	3	2	2	1	2	3	2	2	3	3	1	1
126	-0.417295	1.37291	-1.66048	0.0540616	1.87649	0.182289	0.00501123	-0.822603	2.15792	-0.725621	-0.572903	0.248153	2.54591	1.29427	1.06054	-0.738611	0.469002	0.0965911	0.726276	2.88852	3.38875	-0.137534	0.793974	2.07026	1.26315	3.82814	0.759123	2.67072	-0.926489	1.77128	3.90733	3.71276	0.242906	3.98492	1	2	2	2	1	2	2	2	2	2	2	2	3	2	2
127	0.533921	-0.277749	-1.83907	-0.818076	-1.43615	0.612997	0.963813	2.90776	-0.224466	-1.81781	-0.775773	-1.8171	-0.490948	1.58669	-0.0597281	0.518827	0.40147	-0.200369	0.599973	1.16392	-0.772987	0.779421	-1.34853	2.76684	-1.37438	1.6855	1.42486	2.05204	1.20005	0.349115	3.94031	2.72684	0.922176	0.433796	1	3	3	1	3	2	3	2	1	2	3	2	1	2	2
128	0.456209	-0.00341426	0.342084	-0.426733	-0.407944	0.344643	-0.0836187	0.339833	-1.41432	1.99985	-1.04396	2.01255	-0.535083	1.97585	0.29199	-0.907336	0.931865	2.38996	0.196874	-0.0837568	0.986912	3.25597	1.0075	1.51604	2.09174	-1.90211	0.607809	2.95614	3.23426	0.70425	-1.84682	2.76752	-0.811269	-0.0693404	2	2	2	2	3	2	2	3	1	3	2	3	1	2	2
129	1.41456	1.21253	0.662555	2.08639	0.108565	-0.395136	-0.62608	0.999421	-0.485527	1.71135	-0.897755	-2.11918	2.95478	1.33788	1.35666	1.75876	4.85721	3.00458	1.70987	0.393743	0.459453	1.26685	1.52858	2.01948	2.01574	6.99444	1.93118	7.81883	3.13042	0.986624	6.63772	9.59318	0.464277	3.92926	3	2	2	2	3	2	2	1	2	3	3	3	2	1	3
130	0.952127	0.808355	-1.17229	1.00472	0.579303	-0.447172	0.34632	-0.489659	-0.381112	0.643781	2.12086	1.441	0.777461	2.83874	1.63013	-0.481864	1.71383	1.54217	2.71565	1.53778	0.391259	1.69261	1.15151	4.70257	3.60274	1.52671	2.11288	3.75698	2.8076	2.29198	-0.616193	3.64749	0.635334	4.64083	1	1	1	1	3	2	2	1	2	3	2	2	2	2	3
131	0.724412	-0.447606	-0.767963	0.297259	-0.572618	1.32626	0.364931	0.790338	-0.165583	1.17586	-0.642316	0.748041	-0.267394	1.08355	-0.118124	1.97714	0.966549	1.41055	2.02123	1.17331	2.60502	3.1151	0.969097	0.323541	0.868065	1.982	3.82335	0.149318	1.63275	-0.297333	1.95939	3.42448	-0.262845	2.44087	3	1	3	3	2	1	3	2	3	3	2	2	3	1	1
132	0.492472	1.53547	0.539367	0.046989	1.04454	-0.0681274	-0.71865	0.347214	-1.61489	0.0931365	2.37428	1.65093	0.566853	0.749376	1.31937	0.528431	2.38217	1.59498	1.92626	0.954252	0.825121	3.03015	0.977218	0.752088	2.87072	2.41658	1.42925	4.60679	2.86184	0.478566	2.98125	4.38978	-0.48021	1.16175	1	1	1	2	3	1	2	1	3	3	3	1	3	2	2
133	1.37756	3.3479	-1.02718	0.846653	0.785255	-0.258955	1.8135	1.68169	0.532862	-0.221635	0.867544	-1.54312	0.992674	2.89506	-0.559306	0.709133	4.25641	2.03541	2.08083	3.21529	1.10145	-0.3685	-0.375333	4.45454	-1.37651	0.560657	1.10658	7.01206	0.979336	-0.324563	-0.146023	6.16336	2.0631	4.89292	2	2	3	2	2	2	2	2	2	1	2	1	2	3	2
134	0.334724	0.995115	0.902931	1.27594	-0.645564	1.29986	1.9013	0.359786	-0.599346	-0.30819	1.7828	0.389217	1.28242	0.901719	0.985866	0.785217	1.286	1.85916	1.90783	-0.930196	3.46014	1.83682	1.2814	1.02786	1.7973	3.12097	0.205856	3.95353	0.117605	1.63519	2.01227	4.69346	1.96996	4.67519	2	2	3	3	2	3	1	3	3	2	3	2	3	2	3
135	-0.100806	1.33546	1.13522	0.354595	-0.658619	0.0722644	0.259858	0.231765	-0.261436	1.42503	0.905853	0.246236	1.97083	-0.0838081	-1.47343	-1.14233	1.81801	0.621812	0.857012	-0.71159	-0.313453	2.81142	1.88833	0.282411	-1.22971	0.415024	0.723895	3.23512	3.85241	0.950115	1.15731	2.2284	1.25249	2.88029	2	1	1	1	2	1	1	1	1	2	1	2	1	2	1
136	-0.55643	0.681134	0.591695	0.603127	0.822491	-1.31169	2.1057	0.915656	0.419892	0.717586	0.279311	-0.832803	0.811473	-1.44165	-0.361563	-1.22337	1.52104	2.34755	-0.0853603	0.483308	1.28228	0.352215	1.629	-1.84596	-0.685426	0.00440461	-1.83358	3.41539	1.17542	0.599705	0.540399	4.07758	1.64397	2.50959	2	2	1	2	2	1	2	2	3	3	2	1	3	2	1
137	0.0104714	2.22419	0.211637	-1.87284	-0.351078	-0.567996	0.640091	0.430432	-0.892527	0.652584	0.0897564	0.229794	1.11452	2.41591	1.05536	-0.533962	1.54533	2.2095	-0.58537	-1.30266	1.79082	0.527818	-0.521552	3.32424	2.55012	2.52903	0.982018	2.76653	0.399988	2.01898	1.07456	3.06988	1.33472	1.482	2	2	2	3	2	1	1	1	2	2	1	3	2	3	2
138	0.780743	1.12636	1.87862	1.58512	0.426498	-0.0970241	0.26381	1.18296	0.0376403	-0.821665	0.0848314	1.64966	-0.915031	2.3853	2.33147	0.447299	1.7517	2.89586	2.34848	0.696682	-0.743425	1.19724	0.178171	4.42337	4.55513	2.21542	1.36527	3.75147	-0.694914	0.550181	1.49302	3.77506	1.98029	3.07797	2	2	1	2	1	2	2	2	3	3	2	2	3	2	2
139	1.00761	-0.626691	1.31073	0.79754	0.993845	0.189724	1.32386	0.954084	0.750372	-0.0528542	0.351319	0.817209	2.01999	0.743851	1.38	2.79461	0.136283	1.20047	1.82657	-1.06739	0.269886	-0.141249	1.75552	0.796304	2.01659	6.57274	3.70366	1.68674	0.668679	0.222044	6.95402	6.30444	-0.613174	-1.74898	3	3	2	2	2	1	3	2	3	1	3	2	3	2	3
140	2.63455	1.39179	-0.720987	-0.879141	-0.0629149	0.51211	-1.16775	-0.611001	-0.698149	-0.955178	2.69262	1.37227	0.0515803	2.82626	-2.01383	1.84405	2.08515	-2.24833	-0.28523	-0.0267325	0.0306283	0.0818383	-1.74518	2.68023	-0.113647	0.605219	1.04482	3.14991	0.25951	2.11455	0.46728	3.76867	-0.968643	4.19557	1	3	2	1	1	3	2	3	2	1	3	2	2	1	2
141	-1.96659	1.07668	0.0730401	-0.417966	0.434085	-1.55423	0.435748	-0.599634	0.139359	0.573	-1.8938	0.416541	0.101132	-0.570176	1.94187	0.0316109	2.44645	1.10645	-0.421072	0.0885741	0.216946	0.267877	1.57456	0.0172026	1.62664	1.87149	0.0905068	2.56334	2.66055	1.09756	1.13043	2.73379	2.09796	2.31638	2	2	1	3	1	2	3	3	3	2	2	2	3	3	2
142	0.647123	-0.692085	0.270043	-0.178687	-0.969191	0.678012	-0.269019	-0.261066	-0.195373	-0.275002	0.873499	0.0623153	0.864276	0.654387	-0.245997	0.742456	0.247342	0.110721	0.847567	-1.07699	1.60609	-0.267555	0.447179	0.415994	0.136549	2.41567	-0.532542	0.132108	1.43809	0.449138	2.41237	0.338547	-0.792271	-1.50584	2	2	1	3	2	3	2	2	3	1	2	2	3	1	1
143	-0.233363	2.338	2.30195	0.114306	-2.06662	-0.625141	0.103971	-0.331571	1.67167	1.05594	-0.0518383	1.76602	0.904157	-1.98676	-0.244033	0.362487	2.71297	4.07763	0.94286	1.75065	1.71664	2.74385	2.77459	-2.6262	2.14945	3.86988	0.120266	4.59968	4.5463	0.465681	3.02618	4.64616	2.10464	3.20981	3	2	2	2	2	2	2	3	2	2	3	3	2	3	2
144	0.676138	0.905962	2.16117	1.84693	0.971685	2.42443	-0.344713	0.404191	-0.759159	-0.0158243	-0.974389	0.318927	1.80542	0.291062	0.57854	1.12292	1.54325	0.225258	2.25282	0.0134803	1.84761	1.04309	2.4482	0.564399	2.62165	5.14815	-0.103373	3.94917	1.95845	1.4271	5.04238	4.48239	0.353498	2.27686	3	2	2	2	2	3	2	2	3	2	3	3	3	3	1
145	-0.0114748	0.217108	-0.307069	-0.87695	3.60328	2.48569	0.457684	0.0240326	1.17234	0.371409	0.35559	1.19338	0.807149	-0.229736	0.393749	0.511839	2.08684	0.838837	-0.0103539	2.64392	1.54328	1.41186	0.46456	-0.0753068	4.18204	1.57958	2.10046	3.90407	3.60815	1.99509	0.467676	4.05926	0.291376	6.68984	3	2	1	2	1	2	2	1	3	3	3	1	3	2	3
146	-0.568657	1.45898	1.53672	0.703104	0.293878	0.783647	0.568461	-0.727222	-0.656418	1.23035	0.652261	1.8484	-1.27888	-0.15891	1.00741	1.08214	3.57228	4.0494	-0.0741924	2.00335	0.0211481	1.4141	1.79248	0.505934	3.00826	0.260539	2.22859	5.78955	2.85817	2.14112	0.6337	6.90859	-0.345869	2.1633	2	3	2	2	2	2	2	1	2	1	3	2	3	2	2
147	1.74717	-0.0242537	-1.20084	0.542332	0.185044	0.131274	2.87713	2.13945	0.517799	0.19561	1.1871	-0.555399	1.25875	2.05766	-0.440011	2.08937	0.993518	-0.126307	2.06409	0.0016299	2.48273	-0.471233	-0.165565	2.66085	0.693666	2.17906	4.05509	2.13242	-0.598079	1.03405	1.32768	5.09245	-0.728944	1.01953	1	3	3	1	2	1	3	2	2	1	1	2	2	2	3
148	0.734869	0.0224268	0.833507	-0.220275	0.487688	0.442672	1.83256	0.793036	-1.02201	0.625269	-0.0797949	0.497129	0.200311	2.61719	1.35481	1.64793	0.281219	1.02111	0.461236	-0.0638356	2.16956	2.06148	0.237058	5.33893	1.57894	4.16093	2.47149	0.560942	1.81151	1.66704	4.03257	3.99271	-1.15777	-0.329273	2	2	3	1	2	1	2	1	2	2	1	3	2	3	3
149	0.870612	-1.0028	-0.96621	0.612293	-0.161841	1.10265	0.61576	0.769803	0.741671	0.71019	-1.50164	2.1445	1.72413	1.35518	1.44359	0.821376	0.799313	-0.291735	1.45175	-0.241833	0.737941	2.11129	2.06077	1.89029	2.25082	3.43628	-0.963284	0.996297	2.13869	1.36262	5.04528	0.588406	1.36629	1.80815	2	1	1	2	3	2	2	1	2	2	3	1	2	3	3
150	2.01565	-0.0677535	1.84845	1.31788	-0.556471	-0.46724	-1.42492	0.211252	0.16074	-1.81602	1.53677	0.281278	1.04935	0.544221	0.844125	3.32325	0.354678	0.652869	1.73514	0.700043	0.632569	-2.25195	-0.924131	-0.0890246	1.92912	4.78836	3.52886	1.66612	-0.604675	-0.0558848	3.43102	2.07447	2.52442	4.86932	1	1	3	1	2	2	2	2	1	1	1	2	1	3	3
151	1.68086	-0.410983	-1.29932	-0.171305	0.96732	-0.0148204	1.95148	-0.532707	1.74625	0.296176	1.07715	1.10935	1.14744	2.58755	-0.675009	2.66641	-0.913619	-0.598336	0.0913341	3.78976	2.80045	2.22995	2.26256	2.56308	0.481114	2.25299	2.9301	-0.249867	2.41788	-0.360047	3.43195	0.852489	-1.06653	2.084	2	2	2	2	2	2	2	1	1	1	3	1	3	3	3
152	-0.542304	0.700032	1.47544	0.7391	0.0596685	-0.374709	1.33035	1.79434	0.882623	0.209662	0.874025	0.151896	1.71079	-0.66192	1.28016	-0.593265	0.81974	1.20825	1.09733	-0.548094	1.78521	1.36116	0.107696	0.57044	1.47243	1.76161	0.784467	2.67996	1.16868	-0.101339	3.43316	2.88178	1.36389	1.98461	2	1	1	2	3	2	3	1	2	3	1	3	2	2	3
153	0.935522	-0.0694647	1.79652	-1.29642	-1.92568	1.0148	0.331229	0.0432697	-0.516024	-0.312784	0.0651761	0.818459	-0.34243	1.17279	0.73772	1.03696	1.2812	2.78292	-0.117963	-1.598	3.10973	1.97703	1.60506	0.520809	0.452949	0.312526	1.3996	1.6821	1.64149	-0.0203174	1.08741	3.76865	0.516211	-1.47917	1	1	1	2	2	2	1	2	1	3	2	2	1	1	1
154	1.13826	1.17795	0.984727	-1.00556	-0.311987	0.238876	1.35035	-1.60007	0.0489153	1.85434	-1.49603	1.02302	0.561979	1.50408	0.0778578	2.28152	1.33102	1.18653	-0.150322	0.442322	1.85274	2.34012	2.35138	0.984413	1.84665	4.71872	2.89598	1.06729	4.10463	0.631531	5.6356	3.3063	-1.59132	0.662596	2	3	1	2	1	2	1	1	1	1	2	2	1	2	3
155	-0.722075	-0.769138	0.0841976	0.486427	-1.75319	0.405216	1.95997	0.9177	-0.137459	1.74221	1.38202	0.49335	0.544497	0.499565	0.860909	-0.870471	0.527821	1.30169	3.1313	0.384979	1.47205	3.05681	1.56302	1.19045	2.02613	0.352758	0.378347	0.549726	4.24606	0.728348	0.311873	3.11143	-0.549675	0.958135	2	1	1	2	3	1	1	1	1	2	2	2	1	2	1
156	1.24626	0.683499	0.831304	-0.691244	1.52576	-0.328129	1.05295	0.538524	2.16952	0.874155	1.3704	0.676631	1.42909	1.18398	-0.859982	1.25312	3.52442	1.00267	-1.13765	1.37569	0.571717	-0.00685345	0.577286	1.95191	-0.67985	2.73934	2.10306	4.81343	1.69374	2.11019	2.22955	4.74433	2.11299	5.55098	2	2	3	1	2	2	2	2	3	2	2	1	2	2	1
157	-0.0218323	0.5269	0.0186248	0.486334	0.0600289	0.861396	0.641998	2.2399	-0.599869	-1.19557	2.07348	0.940795	0.85357	-0.751798	1.4827	0.152591	0.607324	0.4379	1.42026	2.37438	1.60913	1.53387	-0.132087	-0.470597	1.83074	4.436	0.708984	1.45722	2.18797	0.180708	5.13789	1.50714	-1.2773	0.85805	1	2	1	2	2	2	3	3	2	2	2	2	2	3	1
158	0.550657	-0.465936	0.783788	0.236073	1.0354	2.39433	0.433615	1.49942	-0.768505	-1.29869	-0.108836	2.21982	-0.250611	-0.356062	0.666416	2.7311	-0.743918	0.831713	-0.348524	1.24581	0.70518	-0.236949	-0.0551002	0.531747	1.8973	0.934185	1.92689	-0.110768	-0.0639974	2.65895	1.88065	2.18479	1.52993	3.26561	2	3	3	1	2	1	2	2	1	2	1	3	1	2	3
159	-0.346332	-0.522559	0.00600645	0.970584	0.314966	0.584377	1.91066	1.5514	-0.0200737	0.226774	1.56426	0.850754	-0.0274689	-0.153333	1.86443	1.02468	-0.674918	-0.963405	1.41929	1.40579	3.15454	1.88268	-0.618249	0.623622	2.65892	2.53971	4.85561	0.591767	2.94352	2.38033	1.66149	1.59903	0.869446	3.98336	2	2	2	1	2	2	2	2	2	2	2	2	2	2	2
160	0.287715	1.41212	-0.352347	-1.13044	0.061522	0.370961	0.116398	-0.198013	0.800756	1.01796	-0.651799	-0.749241	0.957006	-0.518119	1.76378	1.76626	1.38486	1.63599	1.76234	1.55965	1.62069	2.49032	-0.396004	0.104956	2.9384	5.98909	2.19884	2.57329	2.89287	0.536455	4.7533	3.14169	1.25661	1.93897	2	1	2	2	2	1	3	2	2	3	1	2	2	2	1
161	1.75604	0.496541	0.015383	-2.42359	2.22456	-0.856702	0.734328	-0.379592	0.87456	-0.579085	-1.01567	-0.159786	0.967806	0.980239	-0.282214	1.94898	1.08819	-0.313234	-0.843735	1.138	3.34061	-0.115204	-0.716031	0.131761	-0.328417	2.6432	4.81718	1.30284	1.70058	1.8999	3.16037	4.416	-0.801811	1.96313	2	3	3	3	2	1	2	3	1	2	1	1	1	3	3
162	2.58737	-1.46997	0.219962	1.10097	-1.71559	1.38831	0.572946	-1.72206	-0.373251	-0.407293	1.25168	-0.188987	0.864835	1.37244	-0.138495	1.64168	-1.46491	-0.224353	1.25525	0.192442	0.534524	1.33111	-0.677195	1.14724	0.393682	0.859598	1.79853	0.0850373	2.19657	0.929439	3.2739	0.822292	2.02813	3.57285	3	2	2	2	1	2	1	3	3	2	2	3	3	1	2
163	-0.143373	2.62455	0.344381	0.179891	0.0555049	0.589114	-1.54001	0.293901	1.10338	0.428371	0.454567	-0.400208	0.176916	-0.482313	-0.0734111	0.0810295	3.64667	2.92954	1.69638	0.868518	0.629297	3.04401	-0.446837	0.462149	-0.149131	1.06544	2.15898	7.01493	3.34943	0.737462	1.58231	5.55061	-1.41642	-0.492798	1	3	3	2	2	3	3	2	1	2	3	2	1	1	2
164	1.43582	-0.10296	1.12313	-0.144154	0.634245	-0.974652	0.684195	1.02813	0.990747	0.396404	1.31708	0.95395	1.3441	0.317522	0.802454	2.24231	0.90641	1.96139	0.5821	0.322602	-0.549187	1.2581	-1.43931	0.375723	0.572096	5.04589	1.26157	3.25156	1.57482	1.01624	3.93169	6.3921	1.42159	2.46727	2	2	1	3	2	2	2	3	3	2	1	1	3	2	2
165	-0.941436	-0.390268	0.0398712	1.35381	0.542364	1.40057	-1.35718	-0.444098	1.65287	-0.693562	-0.206234	1.50573	-1.19485	-1.10459	0.843502	-0.389455	0.415055	0.12679	2.07093	0.267083	-0.866562	0.0954683	0.00248688	-0.553531	1.35827	-0.241209	-0.114741	1.4096	-0.0645265	0.39392	0.366248	1.4069	0.820783	2.19934	1	1	3	3	1	3	2	3	2	1	3	2	2	2	2
166	0.271196	2.09736	0.144155	1.99298	1.01922	0.538261	0.279692	-0.0959203	0.607951	-1.62235	1.15665	1.55223	-1.47226	-0.489253	0.160893	0.322781	2.49024	0.612962	2.73826	1.29912	1.47881	-2.30325	1.45325	-1.36227	3.44376	-0.036428	0.958657	6.13684	-0.545972	2.03603	-1.42311	6.67983	0.218009	3.45781	2	2	1	3	1	2	3	2	3	1	3	1	3	2	3
167	0.638747	2.5397	-1.03109	1.22658	-1.73571	0.027109	1.45792	0.601421	0.857893	-0.0137975	-1.21695	1.12062	1.97812	0.268507	2.34442	1.00383	2.79202	0.377655	2.45805	-0.420698	1.08778	2.06181	-0.206344	-1.11026	3.98045	7.5539	0.170947	5.8548	3.07897	0.355604	7.19902	4.38593	-0.414085	-0.612909	2	2	2	1	2	3	2	2	2	2	2	2	2	1	3
168	0.537203	1.17411	-0.22224	-1.45727	0.377353	0.0528139	2.05377	-0.115514	-0.0702474	-0.599044	0.276175	-0.523001	1.57078	-0.961518	-0.343724	1.18001	1.25689	0.864721	0.834344	0.664738	-0.0572854	-0.595971	0.887384	2.85312	0.669395	2.84916	2.81615	2.12601	-1.10106	2.19335	1.93785	2.60756	0.990599	3.96739	2	1	2	2	3	3	2	1	3	1	2	2	3	1	1
169	2.29997	-0.000263184	-1.65482	0.0834802	0.731561	0.820678	0.327739	2.2725	-0.399782	-0.971116	-0.988457	3.16499	0.813033	1.09324	1.5152	0.977143	3.09148	-0.124847	1.14893	1.37387	-0.786728	0.321242	1.12149	2.93478	2.32234	3.75158	-0.155224	4.23297	1.60727	-1.16607	2.78314	2.19219	0.535056	1.50077	3	3	3	2	1	2	1	2	2	2	2	1	2	2	2
170	2.32326	-1.17273	-0.351504	-0.275084	1.76697	1.43947	-1.23382	0.952549	0.648782	-0.262091	-0.134183	0.392677	0.501901	1.56084	0.880035	2.55678	-0.178264	0.665138	-1.68155	2.78121	-0.327566	1.26442	-0.234472	0.653694	2.07723	4.09029	3.74562	-0.0816345	3.47555	0.92943	4.11851	2.24121	0.0439149	3.27504	1	2	1	3	1	3	2	1	3	2	1	2	3	3	2
171	-0.0362445	1.70775	0.333075	1.49196	-0.143723	0.964889	-1.53545	-0.540094	-0.292666	1.74066	0.00779254	1.31388	-0.942547	0.219789	0.639393	0.480051	2.79272	0.78998	1.34932	2.0414	1.03972	1.84153	3.95811	0.632224	1.47275	2.78619	2.40464	7.38402	1.70782	1.59921	3.72301	7.04998	-1.05508	2.45799	2	1	2	1	3	3	2	1	1	2	1	2	1	2	3
172	1.02796	-0.169402	0.694787	1.39601	0.79051	0.177203	0.980249	1.43574	0.731792	0.667682	0.757631	0.706336	-0.649423	0.711332	0.555322	0.679192	0.556604	1.18153	3.06224	1.45663	2.16381	0.984575	2.79149	0.616672	0.885064	-0.0606788	0.472195	2.32803	0.819449	-0.58843	0.249591	2.75061	0.674787	1.93117	2	2	2	1	2	2	2	3	3	2	1	3	3	3	3
173	0.736879	1.56049	-0.616095	0.00179963	-0.845667	0.424046	0.779781	1.14022	0.413373	0.437364	0.791497	0.338315	-0.601256	-0.239077	0.430358	0.965016	2.53449	0.925356	0.173913	0.517008	1.3932	0.394528	1.09923	0.666306	0.913036	-0.292188	4.2554	4.08253	3.03193	0.282075	-0.246823	4.76606	-0.62164	1.20345	1	2	2	3	2	1	1	2	2	2	1	2	2	1	2
174	-0.621989	-1.44862	1.31726	1.30253	0.0656117	-0.868554	-0.719925	0.851869	1.21457	0.816886	-0.580516	1.11357	0.539063	0.754768	1.77427	-0.403985	-0.0321941	0.0432861	1.93598	0.882806	0.368254	1.44358	0.742927	0.249901	2.74961	2.09571	-0.512952	0.401867	2.68432	0.872222	3.04339	0.25807	-0.689972	0.0566755	1	3	3	2	2	2	3	3	1	2	2	2	1	2	2
175	0.86842	1.55985	0.718323	0.15046	1.98599	-0.206592	0.969468	-0.293032	0.623469	0.610214	0.00845471	1.48991	-0.82055	-0.123269	1.74131	0.807051	2.62846	2.38725	1.98659	0.895039	-0.144226	-0.633168	1.41637	-0.168215	3.60639	1.18654	1.25109	4.38771	-0.727195	-0.581214	1.3668	4.71666	1.50853	2.55041	2	3	2	1	1	2	3	2	1	2	3	2	1	3	2
176	0.317357	1.81348	0.765175	0.852897	0.0757231	0.386609	0.586643	1.61275	0.215981	1.38959	0.253301	0.337091	0.524635	0.486369	0.811553	-0.668436	2.77475	3.4663	2.47349	0.371048	-0.0953464	1.04246	0.572216	-0.0279944	0.978523	3.34075	2.70198	5.31863	1.94173	0.767436	4.18213	3.27023	-0.243782	0.853152	3	3	2	3	2	2	2	3	1	3	2	3	1	3	3
177	0.621083	1.18225	0.241859	1.76585	0.286728	-0.244763	2.20743	0.924591	1.42997	-0.638994	0.846641	0.715539	-0.369503	-0.610056	0.444436	3.2245	2.67757	1.14159	-0.142227	-1.73793	0.612008	-1.23208	-0.682651	-0.0283671	0.254072	3.12623	3.73198	6.65352	-0.365527	1.31724	2.84983	8.03493	-0.563875	1.72873	3	3	3	2	3	3	3	2	2	2	3	2	2	1	2
178	-0.164596	0.828723	-0.735382	-0.231596	2.06711	1.20972	-0.00152104	-1.09073	-0.641704	0.0382637	1.57045	1.525	-0.81066	1.00047	-0.921403	1.31586	-0.369527	1.01611	0.873497	0.729437	1.02411	0.38641	1.60564	1.68684	0.595257	1.73322	2.0284	0.757391	0.714204	0.361075	2.69602	2.03063	-0.370559	1.30495	2	2	1	2	1	2	2	2	3	2	3	1	3	2	2
179	0.827187	-0.471797	1.1557	-0.905495	-0.80071	-0.890219	1.37833	-0.545282	-0.243275	1.23948	1.31684	1.00416	1.63807	2.23494	0.482353	0.501287	0.5423	1.80352	0.713449	2.17748	-0.310077	2.71805	2.91286	2.58491	2.83121	3.86073	0.471257	-0.207244	1.64119	-0.0271764	2.46972	0.697346	-0.556077	1.44046	1	3	2	2	2	1	2	3	1	2	3	3	1	3	3
180	-0.624436	0.324928	-0.148809	-0.592777	0.233701	0.994953	-2.22768	0.145026	0.107286	0.520587	-0.189819	1.98945	0.86317	0.614693	0.949839	-0.0393783	-0.691851	1.15354	-0.453846	1.83743	0.297188	2.45544	0.817918	1.35697	2.41195	0.894606	2.47157	0.0457701	2.986	0.809341	2.03265	0.386494	1.56428	4.52946	1	2	1	2	3	2	3	2	2	1	2	2	3	2	2
181	-0.092633	1.52665	-0.789939	-0.290816	0.5349	1.52309	1.27432	0.933757	-0.108796	-1.56051	1.62836	-0.674049	1.38535	1.96831	1.15927	-0.305732	-0.419754	0.00842233	1.02853	0.632182	1.12894	-0.850457	-1.56818	2.40768	1.35153	2.90019	0.585233	-0.0674173	0.10248	0.232758	2.33833	0.678238	1.28984	1.27423	1	2	3	1	3	2	2	2	2	3	2	2	2	2	2
182	1.7681	1.50045	0.440166	0.719271	1.74347	2.25983	-0.0837341	-0.850282	0.898955	-0.536957	0.268895	1.5073	0.141981	2.19138	-0.275312	1.23854	2.01979	2.42687	0.313408	1.69297	1.14807	0.655193	-0.911656	1.67334	0.353511	2.16604	2.05403	3.19529	2.56764	1.28824	2.87245	3.57617	0.897195	4.88241	2	1	2	1	2	3	3	3	1	1	2	2	1	2	2
183	0.122179	0.592335	-0.474715	-1.31222	-0.0298927	-1.87853	-0.119851	-0.62748	0.342004	2.42439	0.64804	-0.258519	-0.154733	0.458721	1.61207	0.368044	0.543899	0.181305	0.019161	-1.40267	-0.101032	2.20027	3.31064	1.55083	2.38277	1.70281	0.911219	0.652171	1.07576	0.348703	0.389572	-0.298422	1.59101	0.935974	2	2	2	2	2	2	3	2	1	3	2	1	1	2	1
184	0.120039	2.52183	0.403979	-0.245637	0.349341	-1.36436	0.885416	1.11475	-0.0698081	-0.150444	-0.178714	-0.441631	0.330505	-1.28425	-1.89169	0.868781	3.18317	2.43645	1.97212	-1.30858	0.759236	1.57978	0.12189	-1.47865	-0.703087	-2.24513	2.12567	6.33332	1.79833	2.55258	-2.77804	5.46472	0.467602	2.86665	3	3	3	2	2	1	2	2	2	2	3	1	2	2	2
185	0.0973579	0.303026	0.582014	0.0538235	1.82975	-1.11915	-0.953103	0.296831	0.648243	0.808866	0.431354	0.376833	0.609795	0.0225133	1.5086	1.2782	3.09869	1.21918	-0.263033	-0.260764	1.21971	1.36843	1.87862	0.163236	2.78888	2.97615	2.70018	4.12523	3.092	1.58389	2.72277	4.8622	0.0847253	2.37813	3	2	1	3	2	1	2	2	2	1	2	2	2	3	1
186	-0.026429	0.413982	-1.28042	-0.0518225	0.616028	1.91596	0.694132	-1.37376	-0.0828318	0.944451	0.481252	0.958148	1.37748	-0.736728	0.235159	0.7413	1.47621	-1.01634	1.03977	2.05588	1.68837	0.349148	1.99318	-0.923936	1.92546	2.8639	2.28308	1.56451	1.69762	0.575652	2.60895	3.0917	0.341053	2.72542	1	3	2	3	2	3	2	3	2	1	3	2	2	2	2
187	0.769883	0.271483	-0.30607	-0.16327	-0.967772	0.72246	1.11936	0.956806	-0.984645	0.100633	0.0830552	2.00746	0.749315	0.474439	-0.128746	1.30566	0.0864617	-1.40511	0.490912	0.687646	2.71058	3.50471	0.824148	2.54797	1.57932	3.08843	3.01368	1.30078	4.5936	1.30151	2.97553	2.81862	0.78254	2.71521	2	2	2	2	3	3	2	3	1	1	1	2	1	2	2
188	-0.948363	0.714992	-0.240797	0.211184	1.1405	2.83832	0.885663	-1.31455	3.20082	0.89962	-1.35948	0.354236	1.56947	0.334799	0.585219	0.699409	0.828769	-0.095979	0.491616	-0.164771	-0.129161	0.558957	3.1315	1.71893	2.54426	3.56816	1.96796	1.41755	1.03475	1.55563	3.47092	0.810713	1.3638	1.77226	1	3	3	2	1	3	1	2	2	3	3	1	2	3	2
189	-1.47971	0.0845368	1.40381	-0.963333	0.614706	1.29324	0.430416	1.00893	1.34397	1.95162	1.0059	-1.47499	0.672463	-1.09043	0.872011	-1.94536	1.53569	2.94033	0.115884	1.06453	0.367698	2.29082	2.8282	-0.761267	-1.11018	0.169877	-0.774013	1.30378	2.83464	0.403312	1.03937	-0.907216	-0.28221	2.52064	3	2	2	1	2	3	2	2	1	3	2	3	1	2	1
190	0.948634	1.3547	-1.27646	0.167048	0.253404	-1.03675	0.296888	0.182974	-0.594185	0.0670868	0.136229	1.20758	1.7104	0.0665733	0.20837	0.892223	1.56125	-1.26006	1.65716	1.74825	2.3086	1.03792	1.08497	1.01627	0.429064	2.36751	1.5372	3.05904	1.73798	0.806677	3.02727	3.89864	0.152659	2.05177	1	3	2	3	1	2	1	1	1	2	3	3	1	2	1
191	2.32115	0.440197	-0.499657	0.378323	1.396	0.414968	0.491401	1.16114	0.283564	-0.548511	1.03046	0.418496	-0.135808	2.22064	1.89199	2.8402	1.35736	2.02142	0.95335	2.93459	-0.117595	-0.717058	1.78662	3.09977	3.75613	2.99999	3.02858	1.49968	-0.0567343	2.15118	5.31806	4.48037	0.989924	4.75837	2	3	3	3	2	1	1	2	2	1	1	3	3	2	2
192	-1.45313	0.752837	0.159089	1.08544	1.1201	1.45825	0.344376	2.08773	2.39283	0.0280036	-0.627178	1.27325	0.852327	0.572026	0.222787	0.531638	3.05953	0.705597	1.82728	2.95696	-0.0808642	2.86857	0.483004	2.34621	1.64687	1.061	1.6295	5.21095	4.44057	1.88063	2.33819	6.20474	-0.806457	2.49397	2	1	2	3	2	3	2	2	2	2	2	1	2	3	3
193	-0.139494	1.82013	0.923226	0.861937	1.49997	0.595688	0.500878	1.05198	0.635573	0.782997	0.612339	1.01729	0.195012	-0.491562	1.54101	-0.897794	2.47889	1.91485	0.7963	1.59841	2.24825	1.38403	1.50177	-3.29308	3.01314	1.30201	0.654469	5.07187	0.485094	0.808358	0.678915	2.82382	-0.79629	2.34363	2	1	1	3	2	2	2	3	3	3	2	2	3	2	1
194	0.013825	0.878698	-1.18018	1.3249	-0.336549	-1.19599	-0.176557	-0.0149144	-1.58861	2.31676	-0.424737	0.0143821	1.13214	0.512734	2.43113	1.28051	1.45401	-0.351777	0.830887	0.802107	0.919615	2.98156	1.7862	-0.194151	4.21732	5.39935	0.199471	3.75984	1.49267	1.22759	6.4185	3.34058	0.866167	2.2436	2	3	3	2	2	2	2	3	2	2	1	1	1	3	2
195	0.169165	1.08541	0.463608	-0.7693	0.605476	0.696579	2.69084	-0.101058	1.36777	0.37255	-0.727493	-0.159553	1.15694	1.48313	-0.678827	0.125704	2.29761	1.71153	1.70523	-0.331698	3.31693	3.64872	2.18497	3.19692	1.96278	0.75474	1.97982	2.15612	3.46147	1.96475	2.49666	2.82953	-0.0975838	1.21942	3	3	3	3	3	3	3	2	2	3	3	2	2	3	3
196	0.871522	1.08587	0.760056	-0.405234	1.58481	0.659978	1.17229	-0.272852	2.28918	0.725139	0.287976	1.06818	2.06939	-0.165124	0.708671	0.196743	1.98165	3.85287	2.06826	1.14125	0.869734	0.339666	1.47636	0.329359	3.0122	4.63868	1.41376	2.53075	2.58638	1.52029	3.98018	3.2105	0.568367	5.7795	2	2	1	2	1	2	2	3	2	2	2	2	2	2	3
197	1.83911	1.53065	0.889901	1.0422	1.90932	0.823739	0.274952	-1.18675	0.335645	-0.280843	1.58512	0.587494	1.03926	1.25921	1.00085	0.033335	2.18787	2.62211	0.954796	1.966	1.58506	-0.882251	-1.34664	2.5086	3.97993	3.60812	1.58951	5.63957	-0.0957972	1.4969	4.5472	5.7447	0.931707	2.28052	2	1	1	2	3	2	2	2	1	2	2	2	1	1	3
198	1.99015	-0.340173	2.36885	-0.722589	0.97153	1.867	0.831258	-0.0473736	0.357207	1.26483	2.42263	1.01454	1.89968	2.46841	0.450398	1.49203	-1.84666	2.82503	0.467423	-0.183737	1.28313	3.25272	0.12774	1.46556	2.55968	4.7926	3.82471	-0.943952	6.44512	2.40284	3.50336	2.49071	2.0666	5.08963	1	3	2	2	1	2	1	2	2	2	2	3	2	3	2
199	0.344437	-0.0807056	-1.17214	1.82178	1.0589	1.87571	-0.284711	-0.411279	-1.30361	-0.338467	1.0475	0.743853	1.18189	1.02674	-0.0516003	0.5276	-0.102274	-0.734916	1.88026	1.59552	-0.666416	2.4166	0.18974	0.236151	1.82825	1.64582	1.96443	3.72062	1.37854	2.34296	3.72366	3.56452	-0.554127	2.91894	1	3	3	1	1	2	2	2	1	3	1	2	1	3	2
200	0.812944	0.78445	-1.82107	0.0533585	0.518954	0.322769	0.832374	-0.107218	0.211479	0.858392	-0.086175	-1.7767	0.665608	0.592645	1.20722	0.263534	2.87259	-0.0843864	1.07095	1.18993	1.20725	3.50958	1.71197	-0.166191	2.6274	1.94869	0.371798	3.93606	2.61062	1.62732	2.31747	5.55047	0.954418	3.54204	3	2	2	1	2	3	3	3	2	2	3	3	2	3	2
201	2.04059	-0.158536	-0.945272	0.92049	-0.0221476	-0.395993	0.416969	-0.382942	1.18879	1.27866	0.0909112	-0.791308	-0.61193	1.72307	2.48721	1.51497	-1.82725	-0.361699	-0.599473	0.386052	1.25945	0.488165	2.22671	2.15262	3.0779	4.73292	1.70372	-0.373611	1.9778	1.68188	4.48991	1.31247	1.3173	3.43154	3	2	2	1	2	2	3	2	2	2	2	3	3	1	2
202	0.0638834	0.892572	1.08657	0.961286	1.83643	0.236166	0.406477	-0.380646	0.755367	0.224481	-1.33633	0.410638	-0.229187	-0.0258735	0.0812431	0.979494	2.56519	2.28033	1.75034	1.63281	2.19558	1.72988	0.126949	2.12719	-0.181721	1.62799	1.35985	4.19727	2.27311	1.7051	1.45476	3.55275	1.08937	4.13314	2	2	1	1	3	1	3	3	2	2	1	1	2	3	2
203	1.15875	2.29417	1.1502	2.06441	1.05038	0.351736	1.07024	0.545688	-0.385717	1.94785	-1.71973	0.238199	-1.2703	0.139527	0.682213	0.615659	3.45936	2.22072	2.27626	0.962902	3.80211	3.95324	1.35479	1.25894	0.497672	1.94512	1.69841	7.20647	3.93488	0.336762	-0.413514	7.70614	0.535687	2.71016	3	2	2	1	1	3	2	1	2	2	2	3	2	2	2
204	-0.5859	1.68674	0.682452	0.319545	1.72829	0.644613	1.67919	0.994214	-0.8418	1.19272	0.89269	1.41987	-0.507493	-0.433475	0.673139	-0.144095	1.92861	2.24884	-0.808437	2.1718	1.80572	2.58105	-0.516035	1.5687	2.09713	0.151398	1.27468	4.0385	4.54431	0.407669	1.52202	3.91217	0.652929	1.635	3	3	2	1	1	1	2	2	3	2	1	2	3	1	2
205	0.480654	-0.0118167	0.472674	1.14422	-0.185221	1.02534	0.626338	0.358371	-0.324775	-0.499729	1.61596	0.832113	-0.127837	0.416988	0.192238	1.4748	0.896706	-0.102312	0.914527	0.414056	2.10373	-1.64723	-0.661457	1.12893	0.75033	3.94015	3.03885	1.452	-0.69594	2.0139	4.68497	1.30692	1.19345	2.89428	2	3	1	1	2	3	2	2	2	1	2	2	1	2	2
206	1.57894	2.01686	0.505705	1.05394	-0.923739	0.324873	0.696101	1.89204	-0.86793	-0.37132	-0.219269	1.57655	-0.420655	0.572077	1.21004	0.794291	1.93646	0.946136	-0.799263	-0.809997	0.883707	0.0862509	-1.05327	0.192534	4.68782	2.15867	2.03051	3.552	0.683218	1.1163	4.02413	3.40667	0.391062	1.2243	2	1	3	3	1	3	3	2	2	2	1	3	2	3	2
207	-0.152023	1.30268	-0.907705	3.08702	0.427105	1.36408	1.30393	0.933346	0.440146	1.42868	1.40719	-0.935591	-1.37661	0.105546	1.06698	0.839176	3.83349	-0.0954572	3.8548	0.79996	0.916056	0.13297	2.47207	2.44865	1.56652	1.12188	0.542875	5.80774	0.829836	-0.920971	2.06148	6.44735	-1.59249	-0.809074	2	1	1	1	1	1	2	1	3	1	2	2	3	3	3
208	1.66034	0.871025	-0.620984	1.16769	-0.673066	-0.453633	-0.0656204	1.22631	-0.560561	1.66854	0.759274	1.9305	2.37484	-0.642891	1.74396	2.54001	1.09457	-0.342666	2.57549	0.586469	0.53054	2.72556	3.72246	-1.62666	3.70749	5.0472	2.73274	2.55087	4.13473	1.7162	4.14303	4.93093	-0.597667	0.495467	2	2	2	1	3	3	2	2	2	2	2	3	3	2	1
209	1.58215	1.23634	-0.0988197	0.0171248	1.08667	0.711427	-0.516886	1.24559	1.88305	0.0851276	0.355597	1.66462	0.960353	1.49277	0.270261	2.40588	2.70791	1.97075	-0.218996	0.524338	2.09837	1.48164	1.19286	0.416558	3.75671	3.14172	3.78669	3.67591	2.37312	-0.574478	2.82505	6.16365	0.0405431	-0.16945	1	1	3	2	2	2	3	1	2	2	2	2	2	3	2
210	0.110822	1.93626	0.478382	1.14479	1.4175	1.20738	0.0010762	-0.425557	-1.73117	0.786161	1.42591	0.191342	0.864315	0.234069	2.47671	0.468281	2.33473	2.44565	1.14042	2.1474	3.50377	1.12871	1.56847	1.35329	2.79245	2.78723	2.01636	4.38968	-0.238043	1.24206	2.8117	5.56397	0.149744	4.15147	2	1	2	1	3	3	1	2	1	3	3	1	2	1	3
211	-0.0330495	0.793381	0.818481	0.380741	-0.943461	0.865109	1.86706	-0.148865	1.44159	1.02727	2.16857	-0.833626	0.602681	0.198065	-0.240118	1.14234	1.55879	2.57537	-0.388827	-0.207126	1.80103	0.695304	0.224133	0.800715	0.574891	1.62185	1.85106	4.26164	-0.584368	0.13396	1.44893	4.45157	0.401376	1.22074	1	2	2	2	2	3	2	1	1	2	3	2	1	1	2
212	-0.812165	0.71934	1.70708	-0.526459	1.74914	-0.555774	-0.729286	1.12264	-0.428324	0.74038	1.04491	0.540712	0.401984	1.18164	1.44326	-0.973003	1.67754	2.21867	0.0392411	1.54434	1.47448	1.77359	2.23117	2.14906	3.14655	2.28634	1.65698	4.3585	0.78851	0.521633	2.55479	2.94921	1.22299	3.61295	2	3	3	3	2	1	2	2	2	2	1	2	3	2	2
213	0.186003	1.00438	-0.771512	-1.48474	2.23922	0.461533	1.01217	-0.37271	0.000401714	-0.0934155	0.183752	1.19329	3.0946	-0.00407855	0.304334	0.757469	2.33495	-0.736116	-0.505406	2.15598	1.50807	1.35469	1.62504	0.446818	1.94811	4.94026	-0.539637	3.13433	0.837848	1.84702	4.71502	3.08117	-0.950596	4.11278	2	1	2	2	3	2	2	3	3	3	2	2	3	2	2
214	1.64813	2.16548	0.795619	0.139468	1.81807	-0.814108	-0.952413	1.10132	-1.21467	0.3863	1.74491	0.553234	-0.796795	1.71942	-0.921244	1.49305	2.32178	2.29727	0.418351	4.1312	0.53042	1.17203	1.21614	1.82001	0.580406	0.60054	2.34372	4.58798	4.80348	1.07683	2.92849	5.14496	-0.835955	2.12749	2	3	2	2	3	3	1	2	3	3	1	1	3	3	3
215	0.255368	2.0934	-0.314402	-0.699187	0.813221	-0.162243	-0.423393	1.39083	-0.576109	-0.291359	-0.787272	0.591732	1.85469	-1.16454	0.519921	-0.448202	3.12354	2.04272	1.54438	2.70486	1.15277	0.796885	1.18134	0.0533288	2.89112	1.08962	-0.0830629	2.50355	1.45242	0.33043	2.36018	2.24799	1.5781	4.76407	3	2	2	2	1	2	2	3	2	3	2	3	2	1	2
216	1.05378	1.39776	-0.825656	0.936852	0.262451	0.384296	0.676699	0.280367	-0.680776	0.124912	1.31379	0.203233	0.4401	0.954177	0.916443	0.748739	3.49196	2.07261	1.6797	0.644693	2.12679	2.05854	-0.0532571	2.00507	-0.594981	1.94496	2.94634	5.7069	2.25496	0.228496	2.3695	5.82044	0.079251	1.40386	1	3	1	2	3	3	1	2	3	2	2	2	3	1	2
217	-0.267049	-1.55721	-2.26313	0.84032	1.23236	1.17765	0.576954	-0.217587	1.37228	0.434081	-0.712932	-0.54334	-0.731649	0.580559	1.05964	0.449178	-1.18571	-0.245268	2.92964	0.965427	0.518786	1.25467	-0.444422	2.91504	1.37827	0.85706	1.38238	-0.0987247	0.388687	0.102622	2.17271	1.05349	-0.440684	-0.440908	1	2	1	2	3	2	2	1	2	2	2	2	2	2	1
218	0.39562	2.19628	-0.0969276	0.259986	-0.167666	2.39844	-1.14016	1.21851	0.482466	-0.092211	3.45704	1.37719	-0.566637	0.607337	0.483028	0.518622	4.22455	4.27224	1.1621	-0.428788	0.153613	0.992409	-0.0350658	0.406383	0.0434972	0.629861	1.65717	6.1144	3.37086	2.18646	1.81925	5.41842	1.02557	2.7873	2	2	1	2	2	2	1	2	3	3	1	2	3	3	3
219	-0.232398	-1.1211	0.200181	0.6834	2.66254	0.206277	1.62265	1.35275	0.812646	-0.9328	0.445153	0.881722	-0.55666	1.22943	0.994201	2.70209	-0.451375	-0.843011	0.418245	3.69673	2.41492	0.500246	-0.232595	2.44122	3.50548	2.30468	2.98507	-0.495652	2.96653	0.155721	2.89569	3.23101	0.0920401	4.27471	2	3	3	2	2	3	1	2	1	1	2	2	1	2	2
220	-0.506018	1.73725	0.482554	-0.133715	1.10047	-0.696129	-1.50458	0.366666	1.03001	0.133462	2.15934	0.6817	1.62909	0.105285	0.273804	-0.203552	3.10585	3.20446	0.33995	1.33012	-1.30177	-0.891284	-0.143825	0.325961	3.71536	2.22281	0.216763	3.68372	0.914703	2.32839	2.52668	4.68926	0.985646	4.99985	2	2	3	2	1	3	2	3	1	2	3	1	1	3	3
221	-0.915311	1.25496	1.47456	-0.86414	0.311482	2.48979	-1.34506	0.240084	1.07078	-0.813186	0.597748	1.87663	0.392549	0.79157	1.65755	-0.134715	3.24979	1.09856	0.502164	1.26107	0.938088	1.96943	0.984725	0.47893	4.2818	2.36457	2.7597	2.41903	3.80143	0.361409	3.2142	4.41411	0.400058	3.94485	3	1	1	2	3	3	3	2	1	2	3	2	1	2	2
222	0.490378	2.01955	1.13895	1.13403	2.09369	1.20316	0.177989	1.47569	0.217376	-0.207018	1.19445	0.418231	-0.491546	0.365412	0.362003	-0.825148	2.44665	3.83823	3.09879	2.51305	1.30912	-0.585132	0.311305	1.22299	3.09039	0.532385	-1.77199	3.99687	0.697478	2.14684	0.553184	2.40633	-0.583571	3.84695	2	3	3	2	2	3	1	2	2	2	2	2	2	2	3
223	2.58691	0.0504677	-0.0235362	0.143453	0.103716	3.65681	-0.529309	0.640439	0.567014	0.461804	0.524543	-1.33331	-0.342804	2.15269	0.862495	1.037	1.79278	1.46689	-0.384543	-0.250354	0.0538651	1.07915	0.427795	2.43942	-0.206326	2.02528	2.1753	2.98679	2.59782	0.511428	3.08013	3.02666	-0.00216214	-0.394815	2	3	2	3	1	3	3	2	2	3	3	3	2	2	1
224	0.650222	2.14698	-0.314394	-0.226308	-0.398458	0.152944	-0.397746	0.00530931	-0.562512	0.604821	1.45685	1.65908	0.568768	1.88543	0.245126	1.15541	2.79286	2.57592	0.421695	1.51842	1.52042	1.57908	1.10162	2.91188	2.58733	1.04957	1.68644	5.85117	2.9756	0.194523	0.675425	5.25375	-0.806388	2.97539	3	1	2	1	2	3	2	3	2	2	2	1	2	2	3
225	-1.31709	1.20694	0.495154	0.669975	0.192852	0.669026	-1.75658	0.896479	1.39866	-0.221891	0.535532	0.455075	-0.918076	-1.00125	-0.0958082	-2.16414	2.69779	1.601	2.37344	1.40416	0.257506	0.176603	-0.896387	-2.74955	1.64014	-3.35374	-0.847977	3.80986	-0.458319	1.27214	-2.65569	1.37845	-0.577485	-0.564783	1	1	1	2	2	2	3	2	3	1	2	2	3	1	2
226	-0.128067	2.1725	0.133596	0.516111	1.4271	0.58913	-1.34204	-1.22247	0.792344	0.27977	-0.236469	1.67323	-0.194614	-0.0351386	1.80854	0.544123	2.49683	1.18402	2.0902	-0.0141054	1.02223	0.601873	0.928408	0.249258	2.94875	3.85368	1.94523	6.32177	0.291618	-0.137606	2.90547	5.7626	1.46072	1.6684	2	2	2	3	2	3	1	2	2	2	1	2	2	1	3
227	1.56595	1.48572	-0.76188	-0.0338552	1.42632	0.804144	1.26364	0.364959	0.533739	-0.0149466	1.02689	0.470397	-0.0628015	1.36066	0.0205386	1.45073	4.95792	-1.31422	-0.00727289	2.31567	2.53246	-1.30097	-0.341467	0.317004	0.231557	0.539869	1.65104	5.70002	0.0927691	1.34747	2.51609	6.62701	2.3315	5.58359	2	3	2	2	2	2	3	1	3	1	2	2	3	2	1
228	0.21581	-0.159156	1.33032	0.40978	-0.728257	-0.288649	0.402181	2.06212	1.08394	0.741189	1.12025	-0.129661	0.917789	1.16309	1.38022	2.37269	-0.00276166	0.324304	0.739788	-0.467285	0.656661	1.101	2.14417	2.36246	2.78344	3.83972	3.05358	-1.13545	1.51468	1.30332	2.91556	1.51991	-0.462117	-0.655958	3	2	3	2	2	2	2	2	3	3	2	2	3	1	1
229	0.107781	-1.56937	-1.51648	-0.251035	1.93886	1.97203	2.04718	1.008	1.25265	0.56898	-0.826308	-0.168568	-1.14183	-1.50818	1.1586	0.0814032	-1.91847	-3.33442	-1.31259	1.75468	2.13797	1.97543	2.42628	-1.13179	2.12158	-0.356699	1.54242	-3.06186	3.51355	-0.636358	1.08926	-3.12297	0.0785007	0.124256	3	2	2	3	1	2	1	2	1	2	2	2	1	3	1
230	1.73124	1.51795	1.2267	1.50611	-0.452989	0.309544	-0.775433	0.24296	2.07864	2.78628	1.16951	0.714039	-0.0895215	2.50708	0.149186	0.579214	1.97352	2.67678	1.91515	1.83588	-0.334423	2.3266	0.311209	4.56288	1.04651	2.41414	2.17111	4.23107	3.14244	1.14549	2.80187	3.10231	-0.0817477	2.63602	1	3	3	2	2	3	2	1	1	2	2	3	1	2	3
231	1.48268	0.261049	-0.59909	-0.0524354	1.95493	1.45886	1.19445	-0.110222	1.89397	-0.0325086	0.311199	1.31064	-0.247293	1.17683	0.606715	0.726761	-0.697377	-1.39483	0.0838281	1.94859	2.12949	0.837364	0.695949	0.461282	2.14252	2.01923	1.89393	1.24915	2.0727	1.3207	2.87468	2.91974	2.18349	4.62142	2	3	3	2	3	2	2	2	3	3	1	3	2	2	2
232	0.628076	0.642611	0.981006	0.286859	1.50299	-2.01978	1.40477	1.21707	-0.0116687	-0.357995	-0.475982	0.185441	1.13465	0.76906	2.23852	-2.06167	1.99654	1.42377	0.389405	1.58443	3.26411	-1.43301	1.74919	1.97728	3.46033	2.20216	-2.72998	2.19628	0.39761	1.76018	2.60524	0.117914	-0.875296	3.62848	2	2	3	1	2	2	3	2	1	2	2	3	1	1	2
233	2.46832	0.977306	1.49386	0.778009	1.36568	-0.697125	0.154789	-0.167382	1.25992	0.398476	1.01376	1.25716	-0.406148	1.72656	0.333544	3.00152	2.24979	2.96035	1.5556	1.61672	1.73798	-0.677513	-1.24316	1.10679	1.37073	3.15088	2.07461	4.107	-0.674489	0.165929	1.93188	5.52775	0.233714	1.75022	3	1	1	2	2	1	1	2	2	2	3	1	2	1	1
234	-0.351773	1.44279	0.296135	0.438643	2.64331	1.06776	-1.15458	1.35027	-0.159908	-0.296179	0.633052	0.979947	-0.148576	0.156597	1.22796	1.89445	0.725656	0.994458	0.193847	2.76156	-0.173477	-0.453425	2.03603	2.09175	2.42167	3.64086	1.05348	3.29766	-0.625891	2.16992	3.20483	4.20441	-0.481887	4.03058	1	2	2	2	1	1	2	2	1	2	2	2	1	1	2
235	0.603363	-0.61362	1.07189	-0.141619	0.414796	0.189597	-0.920101	-0.925946	1.16754	0.521664	1.40475	2.08208	2.22281	1.65441	0.357684	0.163379	-0.634507	0.447334	0.901495	1.17525	-1.4176	0.851366	0.765614	1.67774	1.35833	2.52887	2.37245	-2.51877	1.47499	1.09975	2.16791	-2.96643	0.184802	3.24124	1	1	2	3	1	1	3	2	3	2	1	1	3	3	2
236	0.696159	3.00001	-2.1851	1.4631	-1.69213	0.59706	0.834399	0.594439	0.819413	-0.00347618	1.54633	0.916829	0.201726	1.71135	-1.14163	0.956436	4.14404	0.517278	2.82366	0.0817946	2.02892	-0.818667	0.564288	1.73735	-0.849282	-0.0773143	2.46728	8.27458	-0.549865	0.254119	1.58354	8.21594	2.0883	1.42267	1	1	2	1	2	2	2	3	3	2	1	1	3	1	2
237	-0.346111	0.91161	-0.568449	-0.800017	1.48624	-0.0102583	0.913637	-0.600814	0.314344	0.0933389	2.07892	0.361369	-0.286143	-0.0167357	-0.411593	0.774711	1.05986	1.04891	-0.256201	1.11072	1.96735	-0.249478	0.748139	0.890445	-0.24766	0.976939	0.577919	4.46885	0.369217	0.209114	1.5118	5.97576	0.186913	1.4566	2	2	2	2	3	2	2	2	3	3	2	2	3	3	3
238	0.655825	1.00578	0.639803	-0.856144	0.432995	-0.40865	-0.885282	1.13838	1.7269	-0.4817	-2.28108	2.53997	-0.108099	0.0957177	-2.22827	1.1092	0.039343	0.675902	0.659435	0.740083	1.22066	-0.348174	0.0960193	-0.479862	0.544476	1.09529	1.01174	1.68913	0.419404	1.09677	2.20921	2.53412	0.900107	2.44973	3	3	1	3	1	3	1	2	2	1	2	1	2	3	2
239	1.55005	3.8199	0.320404	0.697506	-0.11795	0.978695	-0.349335	1.35577	0.947281	-0.0654232	-1.41916	2.08886	1.56872	2.67813	0.224181	2.23298	4.59544	3.52963	1.22452	-0.634004	0.516509	-0.652257	0.562246	3.19569	2.23675	2.89833	3.38108	6.89778	-0.561643	2.21567	2.52615	8.65324	2.15207	5.2071	2	1	2	2	3	1	1	3	3	3	1	2	3	2	3
240	1.2991	0.130843	0.998229	0.22814	1.67868	0.482668	-1.90213	1.21993	-0.432174	-0.860078	1.66217	0.0901124	1.64163	1.69992	1.28446	1.05896	1.60269	1.23931	2.43443	1.44848	0.205685	0.384933	-0.0364173	4.5905	1.68732	3.99571	1.53629	0.566127	0.674811	-1.32998	2.97821	2.21796	1.37101	0.565431	2	1	1	3	3	3	2	2	1	1	2	3	1	2	1
241	-0.937557	1.76027	-0.120233	-0.833056	0.715633	-0.539257	0.888394	1.44467	0.248084	1.7627	0.909613	0.500163	1.44484	-1.53553	1.53092	0.593612	1.67409	1.95544	-1.21517	2.24331	1.5728	3.38813	2.20353	-1.08853	0.986288	3.05565	2.00384	2.62576	4.61725	-0.992002	2.81738	2.27445	-0.0933187	3.38009	2	3	2	2	1	2	2	3	2	2	3	2	2	2	3
242	1.78823	0.882807	1.75122	1.51179	1.52295	0.339739	0.177596	2.25864	1.31641	1.14745	-0.670623	1.58866	0.384508	2.23295	-0.163207	1.50036	3.57694	1.24157	2.43701	1.45072	1.46857	3.41426	0.501896	1.46004	3.57845	-0.417321	2.33612	6.91333	3.37315	1.48478	1.66346	8.81806	-0.835899	0.0802892	1	2	2	1	2	2	3	2	1	2	3	2	1	2	2
243	2.1666	0.413338	-1.0854	-1.21926	1.68026	1.12521	-0.795007	1.56536	0.123776	-0.69165	1.57714	0.700202	0.757302	0.470618	1.0602	3.35207	1.32145	-0.562196	0.713028	2.14604	-0.181624	1.72096	-0.132844	-0.19448	1.49075	3.6158	5.6682	1.07735	0.512003	-0.0196434	2.84083	2.64272	-0.194394	2.21213	2	2	1	3	3	2	1	3	3	2	2	2	3	2	1
244	1.32592	0.670127	-2.38241	1.90946	-0.162542	-1.82021	1.15418	-0.965388	1.78135	-0.894097	0.680247	-0.624355	1.23739	1.64376	2.27135	0.395172	1.42976	0.966319	3.27354	-0.0463095	0.555461	-0.607496	0.755243	1.8176	0.899214	2.54704	-0.113651	5.41462	0.693507	1.92209	3.65353	5.03697	0.0771701	1.33769	2	1	3	1	1	3	3	3	3	1	3	3	3	2	2
245	1.22707	0.649919	-0.610702	1.56329	-0.553012	0.160459	1.14796	0.00914116	1.27233	-0.710798	1.24782	-0.188438	-0.616863	0.314461	0.380561	1.50108	0.147656	0.741576	1.67809	1.77287	2.09968	-0.0133526	0.807655	2.10803	0.0782657	0.647732	0.549073	3.54807	1.78862	0.424504	0.538569	3.83472	-0.564063	1.33809	2	3	3	1	1	2	2	2	2	2	2	3	2	3	2
246	-0.866324	1.60706	2.01463	0.56699	-0.963438	-0.803097	-0.643585	-0.499725	-0.139611	1.61991	0.336179	0.374908	1.03627	0.475077	-0.580095	-0.481572	1.51307	3.65186	1.68982	-0.342279	0.168245	1.33047	1.64245	0.920608	0.240199	1.48272	0.959419	3.15427	3.30685	1.77635	2.75327	2.26131	1.34449	3.63735	1	2	2	2	2	1	1	2	2	1	1	3	2	2	1
247	0.0236635	-0.102964	-0.628857	0.359103	0.757102	0.399267	0.0101994	1.43539	1.30926	0.772768	2.74797	-0.316133	0.246878	0.757959	-0.651161	1.41573	0.792928	-0.00573705	1.73266	0.224568	2.28358	2.40249	0.238073	0.883753	1.54404	3.95204	1.57526	1.23969	3.56688	1.30001	1.91091	3.07265	1.39845	4.80163	1	1	2	1	2	2	3	3	1	2	2	2	2	2	2
248	1.21344	0.460328	1.45895	0.702938	2.56662	-0.0781404	1.65946	0.92152	0.897785	0.91341	-0.137896	-0.695388	-1.1135	0.333145	1.37359	2.04428	1.62576	4.55143	1.96899	2.27368	1.36476	1.756	0.888192	2.22509	2.19494	0.720083	0.753719	3.01458	2.98748	2.15757	-0.0246358	4.30261	-0.0411827	4.95156	2	2	2	1	1	2	2	2	1	2	2	2	2	2	2
249	1.83137	-0.224531	-0.745774	0.546134	1.03795	-0.956022	-0.439831	1.15674	0.0124452	0.0832222	0.575675	1.76118	0.477357	1.44195	-0.225202	1.1592	0.348256	-1.23214	2.69569	-1.50152	1.79118	-0.291801	0.542275	3.79669	1.56828	2.0049	2.0817	1.71202	2.7278	-0.713155	2.28016	2.74652	-1.49046	-2.81723	2	1	2	3	3	2	1	2	2	1	3	2	2	3	3
250	1.88915	0.868771	-1.87769	1.34658	0.19588	0.378822	1.29225	0.494545	0.193499	-0.24262	-1.52846	0.0764075	-0.511346	2.10684	0.13906	4.28021	2.44512	0.6037	2.39042	0.878721	2.69449	-0.572367	-0.491937	2.007	1.04853	2.89123	4.49458	3.64075	0.408313	0.0862774	1.95409	6.5926	0.838889	1.14399	3	1	1	2	3	2	2	3	3	2	2	2	3	2	2
251	1.59569	-0.155147	0.583353	0.590169	1.72217	0.311947	0.281362	-0.161908	0.663467	2.0915	0.013431	1.03845	-0.11629	1.50005	0.671227	0.543882	1.6231	0.754104	1.40059	-0.221966	0.957912	3.30672	0.936707	1.40162	1.49118	1.57312	0.963956	2.56126	3.66172	-0.878906	3.95036	2.00156	0.986312	1.12197	2	2	3	3	3	3	2	2	1	2	3	2	1	3	1
252	2.27968	-0.0538644	-1.15415	1.18075	-0.405455	-1.16627	-0.426925	-0.223053	0.425657	2.4095	0.000743641	1.12862	1.09971	0.269263	0.157866	0.962476	0.502913	-0.187703	1.23232	0.689036	-0.120872	2.36473	0.345906	2.04326	1.43522	2.77008	3.02082	0.0270739	3.61109	2.36328	2.30107	-0.801661	1.46534	3.99727	2	2	1	3	2	2	1	2	2	2	1	3	2	1	1
253	0.745082	1.73935	1.03016	0.727738	1.43245	-0.368445	-0.220912	-0.228725	1.80178	-0.0720206	0.24811	-0.914733	-1.21691	1.28637	-0.396029	0.363368	1.85518	2.57379	0.843426	0.454798	0.863916	0.185199	-0.79989	1.24559	-0.74885	-2.07842	0.664852	3.11118	-0.326533	0.698569	-2.25885	3.39822	1.65907	3.24208	1	2	1	3	2	1	1	1	1	1	1	1	1	2	2
254	0.122147	2.68298	0.0516138	-0.78418	-0.614527	-0.2805	0.5638	0.241836	-1.63538	1.18475	1.71904	0.209065	-0.996863	1.1233	0.297384	2.27888	2.39836	2.18401	-0.775877	1.26755	1.7415	2.10862	-0.451679	2.31987	0.929881	1.45856	2.48945	3.61777	1.89523	2.77211	1.98578	4.71152	1.34321	4.69116	1	1	1	2	2	1	2	2	3	2	1	1	3	2	2
255	0.49597	0.855901	0.735599	2.13013	-1.20985	0.856425	1.3825	1.3028	-0.92282	1.33685	1.17584	0.175159	2.41407	1.33281	1.61847	-0.035855	2.69949	1.19997	2.95417	-1.33613	-0.12848	3.3983	2.3453	1.13187	2.04929	4.6821	2.27641	5.06599	3.29558	2.34618	4.25999	6.28515	0.725994	2.85403	3	2	3	2	3	2	2	2	1	3	2	2	1	3	3
256	0.505303	0.971776	0.747667	-0.78309	1.12596	1.39708	1.79784	0.866796	1.37459	0.958369	1.24933	1.74052	0.262603	1.19521	-0.256357	0.0450861	3.14409	0.893892	-1.11797	0.851699	-0.0245807	1.51032	-0.476576	2.42911	3.3233	-0.493219	1.13185	2.04022	2.84874	-0.17577	-0.23673	0.723386	-0.27249	2.57529	1	1	1	2	2	2	2	1	2	2	3	2	2	2	1
257	-0.121381	2.20099	-0.116679	0.0909689	-0.918388	1.01063	0.229278	1.71602	2.15809	0.871551	-1.16147	-0.818533	-0.821565	0.180382	2.35068	1.39289	2.38401	1.87426	0.460346	0.390377	2.65318	2.40057	1.48739	1.54031	1.62134	4.18348	1.75911	3.50887	3.44738	1.35139	4.01252	4.77261	0.497479	1.19911	2	2	2	1	2	3	2	1	1	3	3	2	1	3	2
258	1.96302	1.07537	2.97625	1.07566	0.100698	0.0106466	0.568641	-0.0477918	0.147066	-0.011933	0.469562	1.63669	-1.33676	1.08823	1.55234	0.900384	2.1293	5.53746	0.652998	1.03392	1.4122	-0.307251	2.5663	2.671	4.55017	0.203485	1.00184	4.29346	2.30682	1.94541	3.2657	5.19119	-0.195643	2.50347	2	3	3	3	3	1	2	1	2	2	1	3	3	1	2
259	1.30212	2.28085	0.0556994	1.09769	0.379983	0.545318	-0.600771	1.17134	1.03987	0.681206	-0.283409	-0.788629	0.821341	1.82446	2.32859	3.14042	3.49043	3.3838	0.505131	0.834934	0.262145	0.817936	0.880941	2.2284	1.86575	5.46	3.92843	6.96706	0.17004	-0.658924	3.36344	8.25606	0.413605	0.277103	2	2	2	2	1	2	3	2	2	2	2	1	2	2	3
260	0.866901	0.734818	-0.48504	1.0914	1.45552	-1.37403	0.185902	0.152511	-0.523127	-0.13115	1.10026	-0.125007	1.60253	-0.513055	1.54695	-0.0241572	2.12494	-1.76401	-0.0491927	2.26037	1.27429	1.67305	2.02108	0.420125	2.05554	2.35919	2.39782	2.27026	1.99397	0.991189	4.59376	3.33929	-0.575157	3.95017	2	3	3	2	2	2	2	2	2	3	3	3	2	2	2
261	-0.241062	2.18804	0.622578	0.669009	1.50611	-0.162203	0.325082	-0.400351	0.365124	0.830296	0.372214	0.878433	1.00345	0.325815	1.94994	0.79404	2.61979	2.86975	1.06846	-0.494796	1.07993	1.21422	1.29308	0.760233	2.4358	2.37782	1.614	6.47324	1.63344	1.55172	3.08211	5.24105	1.11471	2.48537	1	3	3	1	3	3	2	2	1	2	3	1	2	2	3
262	1.52212	0.4501	-0.749976	2.7902	0.0877563	1.35193	0.975935	0.786107	0.965649	1.18702	0.389782	1.40675	0.617536	1.03513	2.00864	2.54008	1.96903	2.24624	0.922211	2.5059	2.74433	-0.364578	3.08223	0.780509	4.72848	4.07863	2.03283	5.91091	0.570447	-0.853736	4.68585	5.47629	2.40462	3.2886	3	2	3	2	2	1	2	1	2	2	1	1	2	1	2
263	1.50316	-0.37273	0.319305	-1.86266	0.397934	1.5958	-1.13346	0.0147809	0.111639	1.99832	-1.52004	-0.268886	0.271535	3.05838	-0.019267	2.37724	0.659116	0.424701	-1.39147	0.562583	1.1181	3.83706	2.93298	5.01966	1.2617	2.61178	4.61819	-1.24853	4.6641	1.43589	2.02115	1.78445	-0.298155	2.31508	2	1	1	1	3	2	2	2	3	2	1	3	3	3	1
264	2.37522	1.92031	-1.13454	2.96465	1.31104	-0.107775	0.0255776	1.05818	1.0269	0.606781	1.10072	0.368243	-0.47974	0.715114	1.37483	2.68425	2.69319	1.00181	2.16997	-0.946913	1.34085	1.05234	1.18856	1.1786	3.00821	0.963932	4.7423	7.49222	0.986351	1.62768	2.27414	5.35655	0.764639	0.98006	2	3	3	1	2	2	2	3	2	2	2	3	2	2	2
265	0.799859	-0.731007	1.18437	0.402118	-0.018806	1.34099	0.758651	-1.62695	-1.36055	0.425288	1.37363	-0.0655571	3.09396	0.158968	-1.5288	1.31904	1.94358	0.449193	2.43982	-0.820482	1.47406	2.05179	0.594051	-1.49316	0.435497	3.70535	2.52058	-0.0830826	4.20063	0.402963	4.22053	2.6591	-0.666128	0.642631	1	3	3	2	3	3	3	2	2	3	3	2	2	1	2
266	-0.263245	1.90197	0.40304	1.17942	-0.635581	1.45167	2.40508	-0.929746	-0.50425	1.17019	-0.717616	1.10591	-1.56466	-1.90732	-0.646797	-0.227173	2.29912	1.17036	1.57851	-0.808504	2.04394	1.27503	1.13759	-1.69542	1.01862	-1.56003	1.48386	5.85623	2.96061	1.30505	-0.156018	6.99527	0.806964	-0.0659966	3	1	2	2	2	2	1	1	1	1	2	2	1	3	2
267	-0.0609056	0.0507773	0.0342034	0.852793	0.253779	0.975492	0.164362	-0.232214	2.23623	-2.12973	0.0391752	0.784043	-0.287233	-0.0500513	-0.235795	-0.150383	0.412276	-0.660132	1.89513	0.560814	-0.739527	-2.03035	-2.04356	1.37067	0.738372	-0.345383	-0.073483	1.86676	-1.02931	0.456641	1.05489	2.47081	0.468327	2.21596	2	2	3	3	3	2	3	2	2	2	2	3	2	2	2
268	0.250467	0.677856	-1.84228	0.673737	1.68693	0.627927	0.444951	1.43864	-0.546478	0.122749	1.07828	0.330586	0.789332	-0.888308	0.209969	0.813962	0.554856	-0.744434	2.13073	2.28877	1.78525	1.37371	1.29685	-0.892293	-0.0566348	1.56925	1.98903	1.45764	2.17096	2.25274	0.608789	2.47223	1.09958	6.81228	3	2	2	3	2	1	1	2	1	3	1	3	1	2	2
269	-0.434079	2.65526	1.37983	2.48303	0.617928	0.821541	2.31878	-0.186994	1.65823	1.05177	0.780957	-1.47919	0.672	0.978807	0.994458	2.07222	1.93344	4.53601	3.39113	0.559828	3.17533	1.04759	1.00822	1.77328	-0.555123	3.96152	2.44524	6.8645	0.958656	1.39443	3.62873	7.77476	1.73569	4.41971	3	2	1	2	3	3	2	2	2	2	3	1	2	1	2
270	-1.82267	0.0774783	-2.33448	-0.435914	1.64217	0.898103	0.54085	-0.43281	-0.868008	1.06011	1.99463	0.753788	0.103985	-0.945423	-0.359155	0.771219	1.3122	-2.06017	1.71801	1.99131	2.18828	1.10975	1.24549	0.0335749	1.15838	0.825792	1.65023	0.781559	0.479645	-0.572797	1.35865	2.77474	0.568949	2.01225	3	2	1	3	2	1	3	1	2	3	3	1	2	3	3
271	0.205632	0.649121	1.18846	-0.582442	1.15156	1.08594	-2.01865	0.679934	-0.961903	0.121614	-0.819387	-1.05651	-0.185398	-0.614113	-0.453223	1.7799	0.704967	1.59771	-0.606028	0.573752	-1.29379	1.70567	1.05962	-1.8458	-0.146815	1.84239	1.40927	-0.906983	1.94267	0.0549291	1.73862	1.20569	0.0718888	0.853576	3	3	3	1	2	2	3	1	3	2	3	2	2	2	1
272	-0.836473	0.913008	0.292519	-0.626041	-0.120198	0.362665	-2.04715	1.92816	0.116509	0.864769	-0.74828	0.369186	-0.152625	0.796598	1.19875	-1.05043	2.02289	1.25302	1.74312	0.402075	-0.563733	0.851077	0.590047	1.13302	2.52797	2.36587	0.744084	2.69341	1.38242	0.430128	3.92474	2.63984	0.918061	1.29846	2	1	2	1	1	2	2	1	2	3	2	2	2	2	2
273	1.55643	0.142327	-1.25604	-0.526576	1.74711	-0.569282	1.62424	-0.0570568	0.552882	-0.548167	1.51599	2.65862	1.98533	1.38632	0.429284	0.998229	-0.926899	0.26417	0.123265	1.31917	2.48059	0.265312	0.888835	0.735688	2.443	4.43965	1.24917	0.176062	-0.370327	1.10703	6.15456	-0.242004	-0.128819	2.58662	3	1	1	3	2	2	2	1	3	2	1	1	3	1	3
274	1.40117	-0.0398921	0.474682	0.0700308	0.0128144	0.451585	-0.790484	-0.286559	0.713304	-1.61394	-0.798888	1.95247	0.859393	0.647445	1.61215	1.08481	1.85915	1.42449	0.15049	0.476351	0.598803	1.29723	0.310265	0.686115	3.22316	3.58022	2.82777	3.62867	2.20621	-0.232964	3.85753	3.03364	0.256118	1.931	2	1	1	1	2	2	2	2	1	3	2	3	2	2	2
275	0.0846277	2.98873	1.79279	-0.149297	2.01162	0.949811	-0.405856	1.22906	1.41097	-0.902666	0.848302	0.679062	1.1744	0.943474	-0.117703	0.929835	2.14227	5.93608	1.82411	1.55616	-0.334057	1.51671	0.563193	0.109049	0.92082	2.7052	0.966926	5.72355	2.86425	1.54646	2.60359	4.96805	0.322974	2.77732	2	1	2	3	2	2	2	2	3	2	2	2	3	2	3
276	0.94398	-0.452987	0.406775	0.453697	-0.471752	0.412988	-0.227666	-0.0554681	0.344884	1.3149	1.02462	0.935752	1.48535	0.0873776	-1.25553	1.93505	-0.870573	0.609272	2.41052	0.0589957	1.80951	3.60094	2.78896	0.860218	1.33542	0.883104	2.12911	-0.808345	2.98026	1.44383	1.86635	1.06041	-0.671757	2.2725	3	3	2	2	1	2	3	3	2	3	2	3	2	1	3
277	1.09759	-0.687265	0.973069	-1.80243	0.0769816	-1.5086	0.381582	1.48033	0.241502	0.651328	0.0130081	-1.11991	0.017637	2.69939	-0.551048	0.758777	0.0748859	0.973793	-1.42072	-0.0296481	1.94005	2.68936	0.764081	3.18654	-0.389021	1.13672	0.630665	-1.59602	3.86699	0.161875	0.709398	-2.53226	1.57281	1.7897	3	2	2	2	2	2	2	2	1	2	2	1	1	2	1
278	0.835027	0.578345	0.46665	0.805523	0.152317	-0.724359	-0.90458	-0.0923339	0.153607	-0.00694383	-1.34498	1.92438	-0.053828	-0.256867	1.89194	2.27547	0.326048	-0.760819	2.91703	-0.0773742	1.17127	2.28557	1.02669	2.05529	3.79762	1.77793	2.54166	2.36736	1.78981	-0.122712	3.10569	3.30396	1.48726	2.21177	3	2	2	3	3	2	1	3	2	2	2	3	2	2	2
279	-0.624156	1.03864	-0.425751	-0.0891372	0.516393	1.10023	-1.06062	0.614404	-0.512269	1.40868	0.856723	0.252481	-1.38381	0.701081	-1.05563	0.453124	2.71358	0.845584	0.0791967	0.0665086	-0.10661	1.43548	1.25978	1.41513	-0.185109	0.267509	2.16402	5.8341	0.100036	-0.791826	0.186261	5.16797	1.47218	1.91034	3	3	2	2	2	2	3	2	3	2	3	1	3	1	2
280	-0.180243	1.00154	-0.537517	0.434832	-0.525079	0.293891	0.70113	-0.53588	0.82793	0.497916	3.00451	0.989667	0.574692	1.87479	-0.723935	-1.99058	3.0805	-0.0228464	2.62506	1.56958	2.13858	1.62873	0.33042	2.49795	3.52523	-0.101064	1.25682	4.26944	2.10855	1.18989	0.179949	2.99299	-0.0704282	3.12664	3	3	2	2	1	2	2	3	1	3	2	1	1	2	1
281	-0.487713	-0.260682	0.474275	0.656863	0.45908	1.86996	0.540664	0.0420156	1.65306	1.2742	0.437747	1.06413	0.18679	-0.0242719	0.441253	0.155667	0.0604546	0.38081	1.44504	1.52859	1.98727	1.03353	1.00691	0.111465	2.11578	1.36863	1.37585	1.56384	-0.0711372	1.24909	2.7072	0.594908	0.724882	2.77926	1	3	1	3	2	3	2	2	2	1	3	2	2	3	1
282	0.15567	0.470765	0.0946198	0.781378	2.18685	2.65171	1.01143	-0.0158137	0.385154	1.08027	0.850598	1.78097	0.10048	0.589645	1.19633	0.185564	1.69323	1.01799	1.44998	1.44341	1.73587	1.6739	2.54039	-0.479377	4.09429	3.01726	-0.424299	2.78402	1.73115	-1.27752	4.97874	2.68144	0.900052	1.11149	2	3	2	2	2	3	2	2	2	3	3	2	2	3	2
283	-1.11129	2.54514	0.36763	1.668	1.48945	-0.146107	0.806311	1.01264	0.297815	-0.219742	1.22356	1.84336	2.1158	0.0540341	-0.119968	-1.06241	2.99729	2.23613	1.35802	0.484864	0.742134	0.608482	0.429208	-1.08293	2.41503	3.54184	-0.754133	6.05533	0.553377	-0.430605	4.43449	5.37455	1.5077	2.43198	3	3	1	1	1	2	2	2	1	1	2	1	1	1	2
284	-0.438347	0.0449012	0.314099	1.75789	0.330799	1.04944	0.868646	-1.09006	0.380422	-0.177125	1.47113	0.974673	0.316754	0.407508	0.797973	1.71861	0.123629	0.628154	1.66581	-0.00681939	2.04952	-0.604543	1.80313	-2.05953	3.35311	0.572726	1.71928	1.32916	-0.501118	0.399335	0.92184	2.38382	0.44535	0.291808	2	2	2	2	1	2	3	2	1	2	2	2	1	2	3
285	1.53837	2.20455	0.730716	-0.636991	0.361231	1.27249	1.29782	0.253462	0.3442	0.340277	1.30422	-0.0168444	-0.924201	0.0688043	0.0796622	-0.879277	4.83685	1.96205	0.578196	0.174245	0.989803	1.70765	1.57203	-0.327175	2.39937	-0.210172	-0.746386	6.87636	2.15359	0.732921	0.920328	4.64979	1.74781	2.81736	2	2	1	2	2	2	3	3	2	1	2	3	2	3	2
286	1.82868	1.28077	2.11195	1.52266	0.105474	-0.133096	0.0830854	0.19414	0.637089	0.958485	-1.90435	-0.168372	0.602988	2.19488	0.542113	1.87389	2.67026	3.81771	2.82878	0.921515	1.94941	2.19874	2.24391	2.98132	1.29058	3.68079	1.02361	4.0179	2.95034	1.60828	3.18102	3.23566	1.19036	5.32393	2	1	1	3	1	2	2	2	1	2	3	2	1	1	2
287	3.01756	1.02995	0.414888	1.38077	1.05986	0.968626	0.688602	-0.671354	1.15295	1.27801	0.943908	1.79128	1.44325	3.84493	0.920498	2.63516	1.51593	0.927079	-0.415979	0.715728	1.08229	1.78245	1.07096	3.16208	2.3128	3.58103	0.746346	4.38429	1.70306	0.940869	3.60193	5.36523	-1.33197	0.139038	1	2	2	1	3	2	2	1	3	3	3	2	3	3	2
288	1.47048	1.67712	0.958409	0.756661	1.02642	-0.329028	-0.357692	2.287	-0.522014	1.15066	1.7309	0.997525	-2.19299	2.52186	1.64101	1.87089	1.07664	1.30194	3.87638	1.72032	1.30182	3.74098	0.289451	2.49548	3.71873	3.92369	3.5273	4.39641	4.17953	-0.472654	6.58233	5.21986	1.15267	1.56533	1	2	2	2	3	2	1	2	3	2	2	2	3	2	1
289	1.15116	0.267088	2.33664	0.627833	0.839441	2.66001	0.448729	0.220872	1.61663	-0.277455	1.98305	0.579066	-0.781809	-1.12867	-1.17174	0.681996	2.91906	2.86682	0.646077	-0.060615	0.167427	2.53012	-1.76793	-4.24437	-0.332722	-0.811962	1.62214	3.14637	4.56779	1.7399	1.61287	4.1665	0.301743	1.25859	2	2	3	3	2	1	2	2	2	3	1	3	2	2	3
290	1.68609	0.869323	0.940428	-0.251138	2.79049	1.39743	-0.462904	1.91253	1.52493	0.791486	0.95558	1.63997	-1.78961	-0.78868	-0.568552	1.61864	1.95586	1.5354	-0.230377	1.69108	0.351207	2.38515	1.32713	0.258263	0.902688	-0.394962	2.96058	5.05384	3.54711	0.277682	-0.77997	5.37455	-0.578622	1.96136	1	1	1	2	1	1	3	3	1	1	2	2	1	2	1
291	0.956436	-0.203642	0.671018	1.05525	1.09816	0.6921	1.26286	-0.460774	-1.36021	0.305151	0.500879	-0.102568	-0.467278	-1.56281	-1.04408	-0.483933	0.341079	1.05139	0.974073	0.968124	3.71666	1.01696	0.967972	0.545385	-0.0287518	-0.435066	1.34483	2.82452	1.75844	-0.0140077	0.269867	1.96186	1.2433	1.65496	2	2	3	2	2	1	2	1	2	3	1	1	2	2	1
292	2.0076	1.03511	0.731573	1.20356	-0.776226	0.952647	0.788254	1.38989	-1.32214	0.731588	0.435451	0.213125	0.779932	0.126763	1.27442	2.30275	3.16425	1.51612	-0.371031	1.1432	1.20876	1.42499	0.214698	0.710053	1.80549	5.81962	2.12669	6.67865	0.610269	0.204718	6.57601	6.63459	-0.671152	0.801369	1	3	3	3	1	2	2	1	3	1	2	2	3	1	2
293	1.24826	0.892108	-0.391648	0.0943354	-0.276473	-0.235214	1.31529	-1.50258	-2.95469	-0.282231	1.19717	-0.101123	1.62139	0.519669	0.314083	0.673485	3.54093	1.9825	2.88251	0.00918889	2.21443	0.503607	1.16942	-0.231126	1.4203	3.04468	-0.0754991	3.63385	3.13401	0.14757	3.53735	2.67666	-0.0581742	1.20665	2	2	3	2	2	2	2	3	2	1	2	3	2	2	1
294	0.0845832	0.273787	1.09039	1.15889	-0.05621	0.427308	-0.473909	0.569514	0.324633	1.94405	1.45762	-0.255649	0.706955	0.868624	1.81532	0.765028	1.19897	2.3873	1.13348	0.557858	-1.62582	1.34498	-0.0403801	1.2502	2.14221	2.39713	2.12304	3.88388	2.37011	1.03402	2.12988	6.7454	0.483803	1.44222	3	2	1	2	1	2	2	2	2	2	2	1	1	2	1
295	0.849848	-0.570669	-0.0429173	-0.328103	0.658766	0.996988	0.740277	0.633377	0.132515	1.38277	-0.0409773	0.523209	-0.192203	1.29575	1.53968	0.584531	0.499011	1.97823	0.982556	-0.304839	2.25568	0.57205	3.38548	3.98553	2.77628	3.34577	1.28268	3.36402	-0.610537	0.93412	5.16707	2.07222	1.86398	3.73136	3	1	1	3	1	2	2	3	3	2	2	2	3	2	2
296	0.807847	1.65216	-0.979069	0.0410733	0.363922	0.10048	-0.608943	1.31341	-2.26367	-0.531018	0.672098	1.51066	0.133202	2.35166	1.75471	0.232955	3.74532	1.209	2.17746	-0.498731	1.83854	-0.151208	0.861274	2.96928	3.8524	1.78747	-0.740656	5.69483	0.786716	1.34926	3.06942	3.4491	1.51087	0.0474521	2	3	2	2	2	2	2	2	2	1	1	1	2	2	1
297	0.629714	0.105748	0.832219	0.441394	1.72805	-0.709119	0.0819965	-0.55654	0.488257	-0.738005	-0.305663	-0.460808	0.827881	-0.366737	1.50451	1.68852	0.142187	0.981005	0.0673508	2.55792	0.595853	0.888312	0.330785	0.776701	1.81745	3.65199	2.98697	-0.877535	0.936195	1.60794	3.56509	0.526065	0.32558	5.02889	2	3	3	3	1	3	1	2	1	3	2	1	2	3	1
298	1.01201	1.63182	-0.0295391	1.34833	0.0352739	2.45123	0.829391	0.126173	0.439448	-0.452021	0.382975	1.75461	0.506204	-0.339873	1.43856	-0.44272	2.10395	2.14808	3.44772	2.45679	1.58028	2.8955	0.47443	0.655021	1.84316	2.41963	0.00416506	4.03837	3.03364	1.23426	3.07054	5.51817	1.11778	3.71279	3	3	2	2	2	3	2	1	3	2	2	3	2	3	2
299	0.331855	1.39558	0.13505	-0.751305	0.754636	-1.60821	0.44652	1.50994	0.499897	0.885511	1.9503	-0.283586	-0.527669	1.09937	1.28191	-1.32508	2.23803	1.03032	-1.78823	1.39818	1.4812	1.8308	-0.0315811	1.98174	1.78482	-1.34249	-0.226494	4.67513	2.1784	2.57835	-0.371426	2.4606	-1.12493	3.16009	3	2	2	3	2	2	2	2	2	1	3	3	2	2	2
300	1.54259	1.02993	1.16203	-1.60781	1.89157	0.436457	1.06523	0.652523	-0.277089	1.26121	0.089626	1.00376	0.610695	0.619572	0.134257	1.58245	2.76224	0.682771	0.63234	2.00806	3.02939	1.48759	4.03171	1.66014	2.25682	2.88103	2.08174	3.31249	0.66733	0.88534	2.01105	5.87334	-0.255952	1.65631	2	2	3	2	1	2	2	2	2	2	3	2	1	1	2
301	1.83841	1.63618	1.99996	0.841398	-0.624613	-2.05087	0.53697	0.0202125	0.767762	-1.10106	1.1302	0.634458	-0.0741747	2.30344	0.241876	2.43316	4.49324	2.47682	3.82358	-0.848735	0.804529	-1.47767	-0.912425	2.6695	1.69832	1.93889	2.76986	5.44845	-1.03432	0.979692	0.97476	8.22059	2.03678	2.86628	1	1	1	2	1	3	2	3	1	1	3	2	1	2	1
302	-0.335978	1.09949	0.305827	1.38618	2.35435	0.971949	-0.637059	1.10609	-0.846309	-0.487982	0.520509	0.670564	1.42014	-0.916056	1.01323	0.108155	1.41775	1.66365	0.993775	1.92037	1.1274	-0.24001	1.11629	-2.79689	2.46811	1.82787	1.17136	4.12812	1.07589	1.34153	3.54322	3.0592	-0.137172	1.82441	3	1	2	3	3	2	2	2	3	2	3	3	3	3	2
303	1.69612	2.92711	-1.53107	2.38929	1.4585	2.13975	0.0253396	0.0865235	0.103513	1.35183	1.20567	1.21159	0.573072	1.88242	-0.310882	1.58684	4.13181	1.48408	2.06128	0.58395	0.675856	3.26912	1.84699	2.91687	1.35087	1.10949	3.04055	9.93031	2.8283	0.141861	0.88144	8.68524	1.51493	1.4388	1	3	3	1	2	1	2	2	2	2	1	2	2	2	2
304	1.02375	0.219873	0.062317	-0.0451126	1.07991	1.36924	-0.502554	-0.100504	-0.969545	-0.871461	0.123395	0.153297	1.17639	0.673356	0.829669	2.70569	0.367747	0.857367	0.43242	0.19553	-0.448539	0.322544	0.668089	0.0474128	2.23837	3.32346	3.66567	0.2977	-0.257697	0.282836	2.30417	3.02345	0.621207	1.6847	2	1	2	3	3	1	2	2	3	1	1	1	3	2	3
305	-0.964337	4.55214	0.666915	1.38983	-0.538385	-0.910855	0.595498	-0.0405133	0.559391	-0.675763	0.740727	0.65414	-0.191513	-0.689354	0.47311	-0.280167	5.89283	5.36412	1.92495	1.3758	0.599417	0.544585	0.481453	0.280492	0.62413	1.05314	0.939538	9.89985	1.71157	0.563006	0.473119	9.80848	2.41682	5.16801	2	1	1	2	3	1	2	2	3	3	2	2	3	2	2
306	0.937035	1.10088	-1.96191	0.521883	2.4494	-0.70587	0.608112	1.86986	1.54213	1.10735	1.09884	1.60113	-0.423031	0.922595	2.32248	0.445195	1.73567	0.435287	-0.136183	2.11111	1.44676	2.05872	0.51849	1.97262	3.39908	3.84953	-1.03889	4.83549	4.57559	0.433928	3.46975	5.27708	3.28442	4.44016	3	2	2	2	3	1	2	3	2	2	3	2	2	2	1
307	1.2542	0.631482	-1.03061	-0.0116686	1.14927	-0.675727	1.57067	-0.520713	-1.36153	0.0552577	-0.502578	1.76515	-0.863295	0.227954	0.431251	1.43169	0.722977	0.943461	-0.988244	3.05044	3.48938	1.24739	0.451511	-0.3036	2.99849	1.93252	1.76886	-0.318457	1.73159	-0.249802	1.86996	-0.202812	-0.95035	3.20108	2	2	3	1	1	2	1	1	2	1	3	1	2	2	1
308	1.71561	0.650153	0.0676946	-0.251225	-0.720104	0.175668	0.833682	-0.601614	0.96083	0.750771	0.594494	1.51308	1.25814	2.19147	1.00475	2.11757	-0.160345	1.12447	-0.524351	0.641263	0.762286	1.0482	0.461192	3.54231	3.33442	4.9856	3.33266	-0.0757217	1.94405	0.257843	5.4556	2.58817	0.513604	2.11501	1	1	2	3	3	2	3	1	2	2	3	2	2	1	1
309	-0.925211	1.14814	-1.28676	-0.283568	-0.392697	0.691513	0.643823	2.00089	0.940806	-0.202295	0.464937	0.286941	1.41153	-0.249682	0.10542	0.032251	1.52909	0.356578	0.378896	0.614393	1.85098	0.508996	-1.09869	0.386136	0.554244	0.394158	-0.214639	1.54453	0.108744	0.958736	2.36893	1.71683	3.23134	6.94276	1	2	2	1	2	1	1	1	2	2	3	3	2	2	2
310	2.24421	0.605763	0.861167	-2.07121	0.670521	1.12678	-1.91501	0.143961	-0.497617	-0.462443	1.34109	-0.117663	-0.288674	0.364778	1.08141	1.54122	1.28373	1.88549	-1.40283	1.35588	0.501418	-1.338	0.0548606	2.08362	1.22723	1.89764	1.74123	2.65128	-0.440965	0.830521	3.07691	2.24264	2.08131	3.26725	2	2	2	2	2	2	1	3	2	3	1	2	2	3	3
311	0.40782	2.03833	-1.7826	1.35327	0.35396	1.04069	-0.533013	1.36483	0.480952	-1.41498	1.684	-0.0706554	1.72672	0.270418	0.47532	-0.779657	1.68587	-0.37118	0.154125	1.03761	-0.305199	0.235832	0.369644	0.107146	2.65767	1.53175	-1.52713	5.67831	1.76131	0.186099	3.24004	4.84934	0.831789	1.5781	1	2	2	2	1	2	2	1	2	2	1	3	1	3	2
312	0.0186817	0.724558	1.10446	0.0188757	1.60847	0.887914	-0.380347	-0.206442	-0.899597	-0.160537	1.59746	1.80457	0.429041	1.53569	-0.808953	0.0877624	1.51766	0.693254	0.119388	-1.10565	0.931099	-0.529235	1.65805	2.84258	1.04636	2.34729	2.97704	4.37423	0.599573	-0.549069	0.560732	3.43612	0.105282	-1.13226	2	3	2	2	3	2	3	2	2	1	2	3	2	3	1
313	-0.488921	0.148058	0.478576	1.3922	-0.495129	-0.146605	0.0204592	0.189116	-0.588042	-0.0114884	0.402001	-1.50186	-0.656047	-0.275252	-0.0850641	0.290169	3.05435	0.842141	1.93551	0.61794	0.829969	2.93704	0.288656	0.848544	0.281359	-1.33883	1.87454	4.96887	4.11405	0.429968	0.474792	3.66518	-0.853509	1.47742	2	3	3	3	1	3	1	2	2	3	2	3	2	3	2
314	-2.04939	0.627821	-0.580173	1.10746	-0.157006	0.704069	-0.41577	0.431832	-1.45749	2.41428	0.0310242	0.875719	0.500507	-1.01427	2.01813	-0.160765	1.01277	0.674494	0.815947	-1.01696	0.280667	1.12676	2.09384	-0.593582	1.58402	1.90441	2.32004	2.64096	0.75028	1.39904	1.89885	1.26152	-0.514735	-0.272483	3	2	2	1	1	3	1	3	2	3	3	1	2	2	1
315	0.790955	3.80998	-0.102339	-0.984644	0.979776	-1.88268	-0.862132	0.0243552	0.243941	1.22827	0.929655	1.99248	0.353887	1.07315	-0.107761	1.44415	4.8154	4.97618	-1.10201	1.76782	-1.39656	2.30259	2.48549	1.29903	0.906252	2.61789	0.572946	8.58552	1.83609	1.24085	2.56572	8.02391	-0.864552	2.19602	2	2	2	1	2	3	3	2	1	1	3	1	1	1	2
316	1.51941	2.22197	-0.423737	-2.50796	0.0136642	-0.49876	-0.795152	0.0410428	0.770393	-0.110779	1.94856	0.595322	2.19172	1.0392	0.372696	1.89815	4.06581	2.36773	-2.83763	0.71723	-0.174068	1.07795	1.58445	0.199539	2.1703	5.52229	3.14623	4.54512	0.879016	1.97414	4.72415	5.46101	1.53377	3.18556	1	2	2	3	1	1	2	1	2	2	1	2	2	2	2
317	-1.2027	0.359626	0.239087	-1.52499	-1.6286	0.69643	-0.574187	-1.01426	-2.13064	0.45483	1.0324	2.15978	0.377058	0.141802	-0.385053	0.684331	1.3073	0.497945	-0.795473	0.712014	-0.218858	0.44911	1.02957	1.50158	1.81422	-0.248655	1.51825	2.77096	2.65017	0.498672	0.157688	3.50158	-0.595217	-0.963347	1	2	2	2	1	2	2	2	2	2	3	1	2	3	1
318	2.32599	1.40846	0.546023	-0.402044	2.30243	-0.192408	0.415155	0.476445	-0.310153	0.52496	2.65835	0.345736	-0.0874798	1.93248	0.443539	2.1925	2.88107	2.76825	-0.352305	1.07674	2.61277	1.71754	0.265292	3.78993	2.66832	2.09414	4.63636	4.02689	2.68868	1.1281	3.60936	6.48072	-0.793039	0.556662	2	2	3	2	1	2	2	2	2	2	2	2	2	3	1
319	0.141455	0.512284	0.11171	1.97456	-0.478839	0.310277	-0.347476	0.700205	-0.72224	1.5735	1.69897	0.458972	0.770839	1.76284	0.00254643	1.80203	-0.256975	-0.874044	2.85971	0.254398	0.119561	2.75692	2.27343	1.80446	0.903049	1.12162	2.33549	2.07005	3.39233	1.23037	2.63508	1.82296	1.09428	2.5729	3	2	1	2	3	1	3	2	1	3	3	3	1	2	1
320	1.2253	-0.0286874	0.571048	-0.140261	0.81294	-0.930541	0.283471	0.155751	0.599272	0.41662	-0.784808	-0.0181301	0.998205	2.56337	1.23236	0.954848	0.576332	0.734342	0.0386141	1.35366	0.76168	-0.79026	0.977882	2.35547	1.33859	2.9198	1.3277	2.03846	-0.285588	0.546667	3.09694	1.99585	-0.594553	-0.820614	2	2	2	1	2	2	2	1	3	2	3	2	3	2	1
321	0.671724	0.131202	0.458731	0.280373	-0.743797	-0.324845	1.20075	1.02263	1.15219	0.280933	1.4369	0.160238	0.516077	0.705502	0.623432	1.06544	-0.348819	1.05888	2.09524	-0.45858	0.0441418	0.663703	-0.493208	1.5697	1.01274	3.3586	0.118254	0.572412	2.39631	0.287964	3.91584	3.20739	0.709374	1.46578	3	2	2	3	3	3	2	2	2	1	3	2	2	1	2
322	0.458183	1.24596	1.89771	3.87273	-0.718908	-0.0448019	0.228733	-0.288189	3.48863	-0.998284	1.56335	-0.858163	2.38947	0.936704	0.797951	0.758121	2.27972	3.14761	3.29133	-0.262205	0.82792	-0.747539	-0.559957	0.202385	0.342544	5.34374	-0.0860622	5.25541	-0.992293	-0.125838	3.65429	4.46733	-0.500625	0.712985	2	1	1	2	2	2	2	1	2	2	2	2	2	2	2
323	-1.70708	1.14465	0.632447	1.81076	-0.342853	1.72441	0.0214969	1.13215	-0.414891	-0.269267	-0.216571	-0.3232	0.636867	-1.62459	1.8175	1.05974	1.02222	2.52723	1.72198	1.18215	2.29345	2.637	2.07131	-1.67618	1.5143	2.8599	2.50944	3.74484	4.31539	0.0582161	2.82209	6.33104	1.2439	3.03213	2	3	3	2	2	1	3	3	1	1	3	3	1	1	1
324	0.647679	-0.353243	-0.827979	1.6881	1.08752	0.414069	-0.454793	-0.259587	-0.240384	0.973376	-0.534608	-0.838195	0.770248	-0.0277952	1.6864	-0.819309	1.06196	-0.784973	0.949372	-0.0115723	0.916054	0.56437	1.95288	0.16626	2.12476	2.91795	-1.26355	2.52504	0.897374	0.976268	3.79732	2.21806	0.670607	0.301313	3	2	3	3	2	1	3	2	3	2	1	2	3	2	3
325	0.343033	1.06965	0.555096	-0.0840579	0.16352	0.187609	2.2353	-0.106807	2.56695	-0.231044	2.66722	1.43254	-0.389224	1.62431	-0.175107	0.548745	1.40628	1.53581	2.50818	0.462307	2.85792	0.983401	1.64481	1.60754	1.12185	-1.11513	2.38255	3.6307	0.505918	0.608427	0.370598	4.04582	0.469038	0.668003	2	3	3	1	3	3	1	3	2	3	2	2	2	3	2
326	-2.01962	1.52205	0.62126	1.78285	-1.21364	-0.556933	-0.299558	1.63109	-0.941793	0.823998	-0.0627997	-0.726632	0.135374	-0.351343	0.533666	-0.856191	1.02656	2.29272	1.22884	1.71865	0.771971	0.754897	2.38027	0.00250175	-0.0813427	-1.0587	1.15343	3.67488	1.8415	0.193192	1.16985	2.82914	0.578754	2.72724	3	2	1	1	2	3	2	3	1	3	2	2	1	3	1
327	-1.55645	0.890037	0.708317	0.507441	1.8078	0.827918	0.227223	-0.042484	0.38203	1.00675	2.43302	-0.175442	0.973371	-1.47346	-1.02464	-0.0256853	1.37216	3.60539	1.67875	2.1227	0.336361	1.64906	0.0671497	-1.78152	-0.0354179	0.935345	0.401327	3.28485	1.47736	-0.50706	-0.212055	2.25114	1.23415	2.3738	2	1	2	3	2	2	1	3	2	2	1	2	2	3	1
328	-0.314612	-0.815825	1.05059	0.261542	-0.647199	2.31015	-0.226248	2.07006	0.118997	0.664593	-0.173503	0.363952	0.0633092	-0.489707	1.55149	-0.0626107	0.794653	0.343058	1.27656	-1.36854	0.58197	1.33346	1.99488	-0.294917	4.16712	1.38722	0.688471	-1.23036	0.783244	0.27225	1.34853	-0.823106	-0.0819229	-0.592228	1	1	2	2	1	2	3	2	2	2	2	3	2	2	1
329	-0.498139	0.472696	-0.548507	-0.452204	0.908894	-2.07217	1.76795	0.355873	1.13405	-1.08104	0.385917	0.0222753	0.91393	-1.13475	3.11755	0.333409	1.07174	-0.708581	-0.722542	3.26672	2.51895	-0.14382	-0.0124641	-0.57634	4.47014	4.15476	1.97021	2.46378	-0.201647	0.578644	4.80748	4.04484	1.19653	7.04125	2	2	2	2	1	2	1	2	2	1	3	1	2	1	3
330	-0.37801	1.82465	0.451576	0.124924	-0.8336	0.684194	-1.69823	-0.842765	1.24561	0.408813	1.19663	-0.225798	1.05671	1.7944	0.505052	-0.563136	4.54126	3.2176	2.20419	0.406789	0.360018	2.73933	2.14646	2.06134	2.52	2.17397	0.534731	5.94223	4.88457	0.628985	2.24345	6.37181	0.388183	2.27428	3	2	2	2	2	2	2	2	2	2	2	2	2	1	3
331	0.0849627	1.30195	-1.37468	1.95512	0.715996	-0.323108	1.38037	-0.92907	-0.836566	0.68186	1.85513	-0.373039	-0.495877	-1.75988	-0.810623	-0.30831	1.00882	-0.0895194	2.42944	-0.770996	2.62448	2.69619	-0.0159384	-1.14104	-1.27882	-1.84382	0.351275	4.08118	2.33588	-0.854376	-0.482906	2.0173	-0.52132	-2.34042	2	2	3	2	2	2	2	1	1	3	3	3	2	3	2
332	0.349626	-1.51472	2.44039	-0.0409096	1.29915	0.55697	0.341566	-0.268599	0.692974	0.329368	0.667522	0.798576	-0.120442	1.49823	0.0407597	0.70761	-0.0568882	1.29349	-0.208656	2.32798	1.33336	-0.640545	0.246357	2.4616	0.990339	1.96335	1.26752	-1.24159	-0.684989	2.50601	2.55828	-1.11685	0.47231	5.05404	2	1	2	3	2	1	3	1	2	2	3	1	2	2	1
333	-1.07689	1.81121	-0.589616	0.348342	1.58773	3.65969	0.350668	3.23978	0.724424	0.221593	1.18836	1.78938	-0.915261	-0.948906	1.69163	-1.11031	3.53862	0.409919	1.27324	2.34343	0.538461	0.718846	1.70444	1.71321	3.43084	0.691334	-0.0794231	5.14649	1.76847	0.656809	0.395596	2.6841	1.69837	4.8279	2	3	2	2	1	1	1	2	2	1	2	2	1	1	1
334	1.51277	0.933526	-1.43964	-0.677929	0.29977	-0.606512	-1.64862	1.91534	0.888987	0.333062	-0.192698	1.72367	-1.16855	1.90247	-1.36117	0.868865	2.17505	-2.01149	-1.143	1.22301	-0.791732	0.488619	1.11388	1.21318	1.01126	-1.04703	1.37194	2.17171	1.02791	0.962984	1.83828	3.41221	0.413643	2.27956	3	2	2	3	2	1	2	1	2	3	1	2	2	2	2
335	0.857088	-0.216427	2.17287	-0.527336	-0.612696	0.536015	0.533225	0.629431	1.46778	-2.63757	1.31425	-0.802561	1.14003	0.84151	1.13426	1.09481	2.22487	3.40848	0.0665636	-0.640109	3.85758	-2.56344	-2.88542	1.77008	-0.820755	3.22715	1.79306	0.930296	-2.62384	1.24753	2.20408	2.71232	-0.472393	-1.48534	2	1	1	3	2	2	2	3	1	2	3	3	2	3	3
336	-0.135659	0.720248	1.62633	-1.26144	1.01618	-1.02339	-0.233268	0.618539	-0.600164	0.247963	-0.445824	1.13467	-0.103948	-1.15226	1.626	1.97624	0.487197	2.10025	1.25965	-0.289499	0.562964	1.26287	1.91418	1.43153	2.80324	2.97343	1.54095	0.970302	1.03986	2.15468	2.60496	1.8707	0.375528	1.74745	1	1	1	2	2	2	3	2	2	3	3	3	1	2	2
337	-0.112437	2.06142	-1.95689	2.08918	1.31562	2.47061	0.606773	3.00388	0.637533	0.448914	0.981361	0.894129	0.681172	0.508095	1.52777	2.1143	5.05335	-0.558008	2.66907	1.15589	0.934223	2.61955	0.0380599	0.929101	4.61526	2.89154	2.78876	7.69888	2.7672	2.40924	2.54906	8.29599	0.942461	3.14882	2	1	1	2	2	1	1	2	3	2	3	2	2	1	2
338	2.83578	0.483588	1.02344	2.56852	0.875261	0.173972	1.7233	1.84753	1.76118	-0.404113	-0.0134903	0.546329	-0.408211	3.89349	0.992747	1.33183	1.99669	2.37841	3.84878	1.19039	2.59306	-1.11428	0.177578	3.19214	3.54782	1.37817	2.15492	4.42125	-0.935479	1.79478	2.84614	6.72592	1.17199	3.11073	3	1	2	2	3	3	1	2	2	2	2	1	2	2	2
339	-0.624197	-0.335773	-0.668858	0.666086	0.800888	-0.727665	1.30155	1.90396	1.10905	0.112141	3.24627	-0.380737	0.231157	-1.35764	0.335355	-1.62317	0.331344	-1.17376	1.91816	1.13488	1.09449	0.734836	1.10606	-0.359771	-0.81467	0.246158	-0.743038	1.34113	1.76982	2.12022	0.660519	-1.76503	1.07066	4.64652	3	3	2	1	2	2	3	2	1	2	3	1	1	3	2
340	1.87979	1.25816	-1.61872	1.35725	0.569775	1.13197	1.97546	1.07292	1.83655	0.324588	1.4336	2.22952	-0.853027	0.465009	1.67033	2.7447	3.09495	0.228988	3.51576	1.67659	1.75521	1.06448	0.544426	-0.79022	5.29197	2.08917	3.8989	4.72125	1.66196	1.02505	3.04011	6.77056	-0.887239	3.41769	3	2	3	3	3	2	2	2	1	1	2	3	1	2	2
341	1.45946	1.03049	0.819016	0.917073	1.85229	-0.509708	0.622666	0.665415	0.156916	1.56987	1.53799	0.579631	1.13499	2.04913	0.949009	0.878849	2.73618	2.48333	2.66459	2.00043	0.0810795	4.55769	2.52519	2.93911	2.74148	3.11236	1.70061	4.44912	5.69909	0.632062	3.04782	3.83704	0.193381	3.94127	2	1	3	1	2	1	3	2	1	2	1	2	1	1	3
342	-0.477039	0.291996	0.875473	0.697876	-0.233776	-0.372709	-0.49492	-0.826673	-1.21791	-0.505041	0.76942	0.219277	0.418223	0.179588	0.459854	-0.828211	0.362352	3.02	1.67192	-1.20932	1.40232	-1.67828	-1.17341	0.825754	0.798619	1.95997	-0.989413	0.722179	-1.66079	-0.331114	1.77825	0.665939	-0.0215116	-1.09981	2	2	1	3	1	3	3	3	2	2	2	1	2	2	1
343	0.597912	0.387184	-0.489345	-0.130978	-0.31185	-0.0842012	0.139875	0.393129	0.264976	-0.526735	1.3032	-0.0395622	1.52447	0.649875	0.810646	1.53194	1.63524	-0.30296	1.31841	0.606956	0.50719	1.00985	0.276195	-0.910799	2.14642	3.16915	2.60039	1.94474	1.59617	-0.131903	2.28696	2.91393	-0.654903	1.20875	2	2	1	2	1	1	1	3	2	2	3	2	1	2	1
344	0.22066	1.6104	0.153486	-1.25467	1.01819	0.49442	-1.06635	0.378078	0.714739	-0.904065	0.0794208	0.905146	2.06766	-0.000309272	1.66177	0.606412	2.59677	1.23692	-1.50706	0.567281	-1.01724	-0.605296	0.683732	-0.349621	1.00857	4.27434	1.68722	2.20818	1.29677	0.403942	4.06504	0.944043	1.96303	3.60992	2	2	2	3	3	1	2	2	2	1	3	2	2	3	1
345	-2.32701	-0.157744	0.520618	-0.815625	-0.629739	1.59663	-1.99725	0.401026	-0.108189	1.18922	0.596458	0.971577	1.13671	-1.57144	0.490546	-0.53457	-0.680476	0.582145	0.799694	0.699232	0.00975738	1.83045	2.26328	-1.07578	1.20117	0.708786	1.10053	0.0615374	2.49854	0.638497	0.517662	-0.872957	-0.0295729	1.32296	1	2	1	2	3	3	1	3	1	2	2	1	1	2	2
346	-0.0871687	1.01948	1.52664	1.0995	-0.331925	-1.54383	1.32621	0.874762	0.112309	0.638274	1.02452	2.18628	-0.660518	-0.320538	0.46754	1.05599	1.85862	2.55698	0.569658	-0.0278361	1.82689	0.247146	1.53112	-0.195954	4.74008	2.35087	1.19468	4.36922	1.72035	0.250324	3.12458	5.60859	0.0246185	0.128479	2	2	2	2	3	3	3	2	3	3	3	1	3	1	3
347	1.74292	0.630617	-0.0518011	2.671	0.783241	-1.23703	0.66696	1.11174	1.68161	1.24097	1.12624	1.87397	0.15389	0.264384	0.672032	1.6436	2.56215	0.693362	1.42106	1.1716	2.07445	2.0239	1.78209	-0.723134	3.20031	1.9283	2.1899	4.46959	1.25463	-0.598438	4.17168	5.13141	-0.169698	-0.31549	2	2	3	1	1	2	3	2	1	1	1	2	1	2	2
348	-0.838756	1.49225	0.773413	-0.98514	-0.608899	0.891157	0.275384	0.68858	-0.0220154	0.482954	0.64902	1.42575	0.54174	-0.29023	-1.02823	-1.05847	3.1093	1.69573	-0.783414	-0.282713	0.598801	2.64147	2.85035	-1.05174	2.16727	-0.00471249	-1.71256	3.87869	2.1544	-0.330119	1.17521	4.18088	0.0218879	-0.94994	2	2	2	1	2	2	2	2	1	2	3	2	1	1	3
349	-0.367271	-0.766823	-0.865543	0.105516	2.08741	1.02131	-0.0864842	-1.70587	-1.46251	-1.28357	0.118749	0.505461	1.67725	0.528964	1.44596	3.26217	2.47116	0.0683415	1.46955	2.83558	2.86103	-0.998144	0.902105	2.6774	3.09758	6.22819	2.12919	0.453401	-1.76477	1.03844	4.20004	3.29883	1.29995	4.53067	2	2	3	2	2	3	3	3	2	2	1	3	2	2	3
350	-1.1325	-0.359732	1.32372	0.773463	0.872773	0.579481	0.572609	1.37579	-0.630825	-0.0232503	0.583646	-0.346347	2.09499	-1.14983	-1.99863	-0.3732	0.00398221	0.587392	-0.208369	-0.697098	0.561503	0.271533	1.89074	-2.58026	-1.0882	1.54763	2.24488	-0.538608	2.72796	1.28206	0.323243	-1.33979	-0.854215	-1.11144	1	2	2	2	2	2	2	1	2	2	2	3	2	2	2
351	0.381514	2.11353	1.75514	0.0613363	0.821181	-0.976116	-0.5791	-0.428598	0.692641	1.23387	0.611228	0.356629	0.2446	0.648304	1.49707	-0.664003	1.71291	2.79641	1.29006	-1.1748	-1.30425	3.05824	0.747432	2.01869	1.7091	2.14282	-0.813981	3.15243	2.30313	0.0610852	1.69308	2.62019	0.763782	-0.397035	2	2	1	1	2	2	2	2	2	2	1	2	2	3	1
352	-1.4941	0.955256	0.368505	0.361447	-0.98317	1.52694	-0.519356	-1.23279	1.46873	-2.06554	-0.231572	-0.316519	-0.070047	-1.92178	1.07971	-1.06947	1.26961	1.2267	3.09612	-0.854312	0.856235	-0.702262	0.457619	-2.29611	3.69887	1.84032	0.596407	2.00388	0.0889867	0.234516	2.27251	-0.778392	1.16782	1.64276	2	1	1	1	1	1	2	3	1	1	2	2	1	3	2
353	-1.7036	1.29438	0.357041	0.116953	-1.20161	-1.07927	1.30427	-1.39527	-0.367815	1.56659	1.1344	1.03761	3.02905	-3.71449	2.06725	0.0910114	3.74896	3.5518	0.661232	-0.313862	1.81835	0.801392	1.62013	-2.45342	2.78047	5.08709	-1.63744	6.98189	0.888283	-0.380021	4.50722	6.82493	0.447054	-0.460476	2	2	2	3	1	3	2	2	3	3	3	1	3	2	2
354	0.137181	1.7643	0.667565	0.204746	0.63336	1.48102	2.28584	2.38546	0.441314	0.136424	1.42571	1.63399	-1.29712	-1.57847	0.301765	1.06243	1.21714	2.0723	0.810346	0.318416	2.03514	-1.74218	0.0479092	-1.19532	1.86005	0.784324	1.59751	3.53173	-0.920651	1.17535	1.61505	4.53497	-0.282994	1.90617	2	3	2	1	2	2	1	2	3	2	2	3	3	2	3
355	-1.52227	2.20594	0.740909	-0.31901	-0.141791	-0.0311722	0.290962	-0.917362	-0.816186	-1.55809	0.185915	1.08292	1.30976	-0.447791	1.32945	1.24124	2.30501	3.31438	1.00393	0.871345	2.21507	0.391348	1.58691	-0.375109	2.78264	4.6379	1.45741	5.89355	-1.29897	0.711307	3.96511	4.57631	-0.250496	2.34582	1	2	1	3	2	3	2	2	3	1	2	3	3	2	3
356	0.214761	1.56481	0.706645	-0.395981	0.153062	-0.751877	-0.546689	-1.17048	-1.74782	0.333948	-0.353886	0.71354	-0.229798	-0.270645	-0.842414	1.62684	3.02155	0.93088	-0.428134	-0.5021	0.537514	0.652893	-0.941359	2.34479	1.37553	-0.694612	2.63365	3.7589	2.35879	4.34749	0.427469	1.93768	1.45503	5.56045	2	1	1	2	2	2	3	2	1	3	2	3	1	2	2
357	-0.413353	0.32061	0.0253528	-0.0723059	0.104274	1.30979	0.708778	1.69031	2.03816	1.45442	1.71595	1.07545	2.40026	-0.446856	-0.715628	0.701185	1.74693	2.73218	0.321482	0.161288	0.19408	2.30775	1.31004	-0.8475	2.81464	0.547096	1.00157	3.14424	2.50214	1.73986	-0.0379024	3.89253	-1.01476	1.92739	2	3	2	1	3	1	3	2	2	3	2	2	2	2	3
358	-0.991293	0.946313	-1.01048	1.17946	2.91915	1.32345	0.362775	1.61226	0.186009	0.789582	-0.456513	-0.793553	0.822161	1.93378	0.830771	-0.449574	1.70583	0.956425	1.27325	2.83425	0.546627	1.68644	0.094305	3.9247	0.349838	0.0354211	0.418814	0.988343	1.10179	1.26661	-1.02087	1.6496	1.25148	5.12997	2	2	3	1	1	1	1	2	2	2	2	2	2	2	3
359	2.18146	1.01097	1.45903	-0.120711	-0.569572	-0.700345	-0.448756	-0.447282	0.856574	0.643757	-1.63281	0.425125	0.918548	5.14027	1.98167	2.05975	2.6371	2.38645	0.336165	0.555222	0.32303	-0.0229745	1.05508	5.48492	3.53751	6.42025	2.6682	3.00557	-0.356821	2.18445	6.00459	5.1998	0.124561	1.97223	2	1	1	2	1	2	3	1	3	3	2	2	2	2	2
360	1.02131	1.38112	0.481411	-0.18691	1.51462	0.105445	0.271777	0.849422	1.08779	1.72864	-0.15939	-0.0390998	0.879104	0.6838	1.36336	-1.13145	0.936625	0.962454	-0.477419	1.58642	1.64684	2.48123	1.92333	1.03578	2.17897	1.39228	0.126292	1.79667	3.02823	1.41218	1.08172	0.906513	0.464929	3.73503	2	2	2	1	1	2	2	1	1	2	2	3	1	1	2
361	0.67861	0.830677	1.32581	0.397692	-0.200142	0.793236	-0.609804	-0.691029	-0.0207826	0.159615	0.772608	-0.610922	-1.06199	0.080552	0.658493	0.762258	1.54777	2.22058	0.721143	0.797436	0.00510916	1.761	-0.0654612	0.352033	0.0130032	0.362006	0.478439	1.75151	2.27037	2.56267	2.3119	2.53138	1.56453	6.34187	3	2	2	2	1	1	3	1	2	1	3	2	2	3	2
362	-0.993533	-0.983511	-0.0157682	1.18716	1.12224	1.32063	-0.912594	1.18824	-0.0195922	0.543271	2.16665	-0.396225	0.956056	1.29891	0.955067	2.04794	0.0459067	-1.05008	2.57819	1.52721	-0.211585	0.543087	0.573795	2.16807	0.263781	4.30767	2.00633	1.77461	1.43975	-0.361175	4.84504	4.24908	-2.02588	-1.2802	1	2	1	2	3	3	2	3	1	2	3	2	1	1	2
363	-1.14018	1.08604	0.859018	0.403763	-0.119397	-1.40953	-0.278659	2.16613	1.0351	0.695137	1.60097	1.8274	1.52872	0.32837	1.64438	-0.516239	0.409217	1.17178	0.972834	1.11075	0.262601	-0.193402	0.123276	1.25101	5.22664	1.99107	0.68934	3.02597	2.61332	2.33364	1.17527	1.56168	-0.26081	1.55847	3	3	1	1	2	2	3	2	1	3	1	3	1	2	2
364	0.236986	-0.0930305	-0.194683	-1.52606	2.00062	0.588694	-1.18028	1.13952	0.398775	1.07948	-0.446205	-0.134245	0.80506	0.472791	2.1552	1.17326	1.22587	-0.210635	-1.60939	2.07145	0.712	1.54194	3.73827	1.09016	4.08536	5.68274	0.0374367	-0.414316	1.77889	-0.587829	4.70467	1.36586	-0.674957	2.64481	3	2	2	2	2	2	1	3	2	3	2	2	1	1	3
365	-0.268881	0.347112	2.15937	0.171758	0.646654	0.0750115	1.12309	-0.529686	-0.125037	1.88717	0.43312	0.314903	0.467085	-0.775072	0.720237	-1.07615	-0.726935	3.75658	2.43255	0.910024	1.63724	1.71688	2.39601	-0.0152321	1.18596	-1.18139	-0.0300864	1.8785	2.47159	-0.50436	1.10236	1.05962	-1.17564	-0.813234	3	2	2	3	2	3	2	2	3	1	2	1	3	2	3
366	-0.859452	0.825072	0.881156	0.25596	0.676775	0.34641	0.444291	-0.212503	1.72359	1.28514	0.579419	0.552456	1.0038	0.783971	1.98221	-0.929583	1.53778	-0.384393	2.03236	0.0201275	1.34581	1.71793	2.47896	1.1646	2.63612	3.01487	1.10779	3.1137	2.77391	-0.139855	2.48321	1.31908	0.180488	1.1933	1	2	2	3	2	1	1	2	3	3	2	2	3	2	1
367	-0.0176085	0.0119562	-1.5462	0.351977	0.729152	-0.29183	0.29893	0.207151	1.08446	0.243726	1.32139	0.293885	0.904073	0.965516	0.000758186	-1.46953	1.9252	-3.25368	1.48825	2.76018	1.15677	-0.00300102	1.28582	2.0661	1.998	-0.593163	-1.83727	3.36168	-0.485002	1.09457	0.689104	1.58439	-1.17349	3.02239	1	2	2	3	1	2	1	1	2	1	3	1	2	1	2
368	-0.252337	1.98683	-0.012893	0.987429	-1.88534	0.776885	0.517352	1.34668	0.479993	-0.642546	1.21511	-0.587911	1.31836	-0.93911	0.0872095	1.29226	1.49778	2.50059	1.08299	-0.720708	0.727462	2.15441	-2.38423	-1.96518	0.671011	3.28264	1.74549	4.71352	1.53436	2.17501	1.21643	5.90374	1.21153	2.80056	3	3	2	2	3	2	2	1	2	1	3	2	2	2	3
369	-0.559592	0.655623	0.360209	0.0970365	-1.29829	-0.939929	0.899774	1.07603	0.307477	-1.57536	-0.0420211	-0.0184648	-0.244804	-1.17327	0.956924	-0.543035	2.11247	1.5408	-1.45305	-0.274022	1.36875	-0.994074	0.322505	-0.952016	0.179607	-0.621313	1.43272	2.85838	-0.515192	0.0295636	-0.429605	1.87693	-0.288306	-0.457928	2	2	1	2	2	2	2	2	2	2	1	2	2	1	2
370	1.73554	1.40077	0.355357	0.495795	0.66624	0.321729	0.0134188	2.71969	-0.997135	0.503901	-0.296264	-0.565391	0.566395	2.38864	2.76467	1.07281	1.44872	0.51658	1.18204	0.779494	0.31583	2.13311	1.40841	2.74608	1.64694	4.6235	1.38506	2.62853	3.1125	0.296404	5.62181	3.85897	0.689922	2.12088	2	2	2	1	1	3	1	2	2	2	3	3	2	2	2
371	2.42033	0.0622196	-0.371946	-0.502444	0.252617	1.0122	0.163716	0.351642	-0.295718	2.15073	0.57117	0.18321	0.716818	1.80269	-0.256193	1.76067	0.174045	-0.256184	-0.192596	-0.480761	2.46077	3.59492	3.3613	3.17432	0.128328	1.18419	-0.54036	-0.504148	3.24885	1.46339	1.15127	0.658579	3.285	4.32945	2	1	1	3	1	3	3	1	1	3	2	2	1	2	3
372	0.099248	0.852697	1.69961	-0.693252	2.62883	-2.0757	0.603664	-1.45996	-0.179501	0.53343	-0.0716696	-0.0986444	0.65667	-1.76382	0.283261	0.990808	2.1418	1.60189	1.39079	3.37109	2.52649	0.256541	1.53193	-0.342812	1.95221	1.59525	-0.0872399	2.71052	0.397392	0.850755	1.22385	5.10875	1.84258	6.55262	2	1	2	3	3	3	2	2	3	2	3	2	3	1	1
373	-0.176128	0.361382	-0.281608	-0.0244864	2.18297	1.06363	1.10163	0.101669	1.31063	-0.87627	-0.425548	2.06104	1.18028	-0.492226	-0.700285	0.248611	1.76658	-0.0705942	0.0758007	1.23259	1.01597	-1.4628	0.855575	-1.06413	0.54901	0.486363	0.36496	0.443498	-1.78412	-0.1222	1.95826	0.0386141	-0.525271	1.99596	2	2	1	1	2	2	2	3	2	1	3	1	3	2	3
374	0.451269	1.13469	-1.22178	0.921296	0.984626	1.24553	-1.23702	0.839072	-1.17	-0.535685	0.158565	0.556468	0.0326557	1.79509	-0.489609	1.02216	1.89802	-0.826756	3.1304	2.1658	0.363888	0.4555	0.368343	1.55897	2.06224	1.23982	1.95177	3.48861	1.51505	0.855676	1.47139	3.99335	1.45007	3.50131	1	3	3	3	2	2	1	2	2	1	2	2	2	2	2
375	1.62698	1.92958	-0.742609	0.500222	0.791231	1.33059	0.707031	1.33848	0.0412483	0.85639	0.411032	0.979238	-0.587716	0.0142105	1.61735	0.310546	3.10079	0.229345	-1.69638	1.51022	0.735343	2.81186	1.11124	0.974339	2.2501	0.392593	2.38256	4.75778	2.26433	-0.389932	1.37046	4.1295	0.901885	2.20019	3	2	3	2	2	2	3	1	2	2	1	2	2	2	2
376	0.765376	1.29405	0.203025	0.791541	-0.552026	0.305462	0.407281	-0.41849	-0.837631	0.546201	0.843733	-0.0403219	-0.620205	0.895874	1.00535	-0.381036	1.17281	-0.018264	2.09654	-0.197794	1.32711	0.673286	2.85917	1.36534	1.53352	3.23019	0.141724	2.79609	1.01911	1.48334	2.72167	2.14151	0.960618	3.07556	1	2	2	1	2	1	2	2	2	2	3	1	2	3	1
377	-0.738146	1.39318	0.395111	-0.28265	0.034041	1.33265	-0.261006	0.521363	2.83386	1.64544	2.26732	1.17818	-0.314932	-0.0881602	0.2522	-0.254646	2.0765	0.382073	2.32053	0.561506	-0.25574	1.23859	0.496156	-1.46659	-0.551145	0.48896	-1.39037	3.37053	2.60786	-1.33587	0.921591	4.56933	0.592305	2.2215	3	2	1	1	2	1	3	2	2	2	1	1	2	3	3
378	0.423828	3.24654	0.327168	0.471117	1.06976	0.98765	0.649609	-0.552411	0.802877	-0.0228542	2.43179	1.19948	0.988599	1.69706	-1.92316	-0.206908	4.51952	1.97484	2.29389	0.457664	1.54862	1.72796	2.26562	2.4672	-0.70557	-1.04613	0.569879	6.96771	1.378	2.69112	0.863639	6.84069	0.994003	2.33215	2	2	2	2	1	2	1	3	1	3	2	2	1	3	2
379	2.64454	0.949638	0.50195	-0.28181	1.4316	0.419779	1.4636	1.07085	0.828797	-0.232973	-0.964096	0.911025	1.29794	1.24982	0.468204	2.38272	0.806191	1.56369	0.2316	1.11807	2.09455	0.905384	2.22688	0.580333	0.772009	4.72636	3.13143	2.00351	0.407107	1.46171	4.65925	4.42812	1.13552	3.58453	3	1	2	2	2	2	3	3	2	2	3	2	2	1	1
380	3.29114	0.305227	1.05213	1.14776	1.06099	-1.0226	-0.306887	-0.155446	0.647557	0.994696	-0.339743	0.439259	0.175255	2.20927	0.564722	3.91663	-0.421522	-0.166482	1.25498	0.459959	0.549979	0.988979	3.00308	2.49357	-0.389839	3.3873	5.65896	1.05847	0.347296	-0.119664	3.24417	4.13158	1.19722	2.73254	2	1	2	1	2	2	1	2	1	2	2	1	1	1	3
381	2.05757	1.45193	0.483316	1.02322	0.0238131	0.317756	-0.16041	0.40101	-1.45186	0.269095	-1.36044	2.02458	-1.41303	2.53323	-0.97023	2.12406	0.924306	0.383064	0.209729	0.761504	0.207436	0.978363	2.14983	2.26361	2.24721	1.04402	3.55058	4.59497	2.77772	1.96631	2.27142	5.52864	1.71788	4.6436	3	2	2	2	1	1	1	3	1	2	3	1	1	2	2
382	0.244295	2.41957	0.0124312	0.11672	1.96827	0.174858	-0.603703	-2.12481	-1.06813	-0.441411	1.14623	1.24464	0.469075	-0.562477	-0.673753	1.24407	3.13865	2.05011	2.07574	3.13017	1.08133	2.68477	-0.714034	1.11329	2.39345	3.02804	2.70645	4.91059	1.8056	1.8376	2.99788	4.83372	0.235304	3.10358	2	3	3	1	3	2	2	2	2	2	2	3	2	3	1
383	-0.226435	1.50627	0.409645	2.76877	1.98109	0.826619	0.0965371	1.42166	-0.506062	1.81979	2.94889	1.00727	-0.242628	0.00311126	2.87576	0.522355	2.90454	1.25164	2.70261	0.507283	-0.559447	1.96757	0.170324	1.03002	3.16003	2.4034	2.32798	5.93118	2.01138	2.07021	1.44986	6.24144	-0.519039	1.90428	2	2	2	3	3	2	1	2	3	2	2	2	3	2	2
384	0.869201	1.80632	1.9143	-0.212173	1.2413	0.757825	1.36119	-0.442019	1.21065	2.61381	-0.635415	0.216361	-0.236033	0.957325	3.22441	-0.306008	1.82655	2.6759	2.14237	0.291043	0.500243	2.99824	1.12888	0.943449	5.00624	3.12438	0.538109	3.7747	4.07863	0.943589	3.18898	3.82325	-0.426621	1.45856	1	2	3	1	1	1	2	2	1	1	1	2	1	1	1
385	0.135763	0.27729	1.00961	-0.158027	2.04554	-0.534674	1.32318	0.706367	2.27508	-0.465777	2.66654	1.36531	0.672733	-0.586393	-0.290929	-0.0412815	1.59261	0.705372	0.689143	2.83084	0.572586	1.00022	1.04693	0.373432	2.83154	1.34334	0.0441004	1.76803	0.0317666	1.22072	1.76264	2.10242	1.46502	5.1745	1	1	2	3	3	2	3	2	3	3	3	1	3	2	3
386	-0.255571	0.0391717	0.584835	-0.660036	0.174904	1.49888	1.05503	-0.0722908	0.425366	1.52824	-0.0730096	-0.773076	-1.48723	-1.04884	0.640377	0.0210912	1.18273	2.10189	1.36733	0.86277	1.15216	3.68827	0.492697	0.140039	1.89445	0.0982911	2.56488	0.917769	3.64763	-0.358404	0.0245099	-0.331915	1.10675	2.28662	2	3	1	2	2	2	3	2	2	2	2	3	2	2	3
387	0.157858	1.14187	-3.40779	0.41379	-0.0799211	-0.854042	2.64113	1.75698	0.662744	-1.37418	-0.309648	0.485357	0.171721	0.963283	0.577209	-0.876614	1.68442	-0.827732	-0.0798361	0.482233	2.90736	0.917903	0.122837	3.45085	2.76497	0.399826	1.64995	3.80995	2.54111	0.608625	-0.695676	1.73768	-1.07702	0.185106	3	1	1	3	1	1	2	2	3	3	1	1	3	1	3
388	-0.252398	0.47261	-0.369198	0.0226494	-0.271322	1.3842	0.586536	1.51659	-0.215925	0.106104	0.070761	-0.449957	-0.554945	-0.232287	1.5919	0.219366	2.20211	-0.819111	1.11784	0.50325	1.92569	-0.109884	1.79981	-2.37646	1.76079	1.77201	0.828078	2.85833	0.543278	-0.296322	2.78789	1.14678	1.33511	1.9355	2	2	2	3	2	2	3	2	2	2	1	1	2	2	1
389	-0.120226	0.582358	-0.410351	0.796051	-0.761897	-0.085395	1.37512	-0.969185	2.4523	1.38044	0.639614	0.299126	2.32202	-1.26442	-0.768777	1.73613	2.65969	-0.816743	2.58733	-0.994305	2.15232	0.477424	0.885421	-1.06259	0.268838	3.61674	2.26234	4.94634	0.857872	-0.450442	3.10979	5.43563	-0.118741	0.790763	2	2	2	2	2	2	2	3	2	1	3	2	2	1	1
390	0.759917	-0.0553135	2.08662	0.892267	-0.392019	0.00656169	0.29051	-0.12528	0.603172	1.10888	1.80992	0.38551	2.8335	-0.902752	-0.0395429	2.46532	1.57048	1.13602	1.04715	0.418629	1.76242	2.1047	1.45717	0.282898	0.326503	5.48484	3.05538	2.71573	1.71512	0.921007	6.64292	4.52729	3.12587	4.99938	1	3	1	2	3	1	1	2	1	1	1	3	1	1	2
391	0.926174	1.72101	0.765886	-0.356124	1.09423	-0.0501945	0.243393	2.7961	0.420487	-0.620753	0.157828	1.19298	1.25071	-0.791621	1.14926	1.82962	3.00462	0.878364	1.35796	2.08313	1.46067	-0.089664	0.150031	-0.591879	4.18834	4.58089	1.93796	4.39021	1.41757	0.649007	4.24096	5.54043	-0.496032	0.672808	3	3	2	1	2	3	2	2	1	1	2	2	1	1	2
392	0.475968	0.00793055	0.303957	-0.933836	1.51676	0.881659	-0.37927	1.17383	0.437901	-0.196744	-1.22283	0.272325	1.84254	3.96084	0.173906	1.30037	0.07922	0.624841	0.868208	-1.37395	0.606541	0.0234114	-0.935858	3.78792	0.832087	1.90619	3.11679	-0.763969	0.780754	-0.951405	0.687301	1.09325	0.70066	-0.23338	2	2	2	2	2	2	2	1	1	2	2	2	2	2	2
393	0.95543	-0.0482253	-1.02735	-0.479405	1.12954	0.497423	-2.53108	0.715242	0.0249934	-1.67629	0.640676	-0.221538	0.615864	1.83001	0.477737	1.52727	1.41224	-0.184739	-0.143874	1.20473	-0.697521	1.36021	-1.34789	3.25699	2.31438	2.2158	3.01296	1.61141	-0.639668	0.834939	3.13392	0.73422	0.978319	5.169	1	2	3	2	2	2	2	3	3	2	3	2	3	1	2
394	2.27801	0.446553	1.79083	-0.774844	0.46235	-0.0122067	2.18738	1.96392	1.69041	1.9293	-0.533284	1.11484	0.72905	1.43347	-0.23641	1.68498	-0.850437	2.17893	0.344547	0.805316	3.38312	2.25566	0.898013	2.84993	0.814747	1.70576	2.96078	-1.52538	1.9462	0.643608	3.28397	1.22444	0.916115	2.58931	2	1	3	3	3	3	1	2	2	3	3	1	2	1	1
395	0.868817	0.860852	0.418358	0.463428	0.185198	0.224115	-0.127111	2.12123	1.38408	0.250149	0.146266	0.279053	0.150601	0.330959	-0.187742	0.20412	0.971623	2.9601	1.51826	-0.0313394	1.31936	2.4589	0.564317	0.415751	-1.05595	2.12949	0.158773	1.90208	4.12976	0.913375	2.57757	2.66979	-0.780731	0.0533597	2	3	3	1	1	1	2	2	2	3	1	1	2	3	2
396	-0.00426193	-1.57753	0.868194	0.487715	2.93832	-0.640563	-1.8865	0.846601	-0.321006	1.40744	-0.163082	0.904934	-1.25063	0.359312	1.92209	0.486792	0.0366528	0.816431	1.49884	1.59858	0.417525	-0.563689	0.696535	-0.517201	2.36512	0.924916	1.49972	-0.399443	-1.19895	1.106	1.60053	0.918311	-0.551849	1.85022	2	2	2	1	2	3	2	3	1	3	2	2	1	1	2
397	0.387664	0.956839	1.20992	0.861301	0.158641	1.45456	2.42489	1.30514	1.89912	-0.948881	1.16949	0.698082	0.0308114	0.702633	1.82344	2.3644	1.50905	2.49195	2.08168	1.51809	1.98498	-0.0134148	2.61183	1.80384	1.61531	2.94013	2.68663	2.03816	0.0651412	0.0527349	2.97909	3.91435	0.65586	3.50579	2	2	2	2	1	2	2	2	2	2	1	1	3	1	2
398	0.502282	0.539579	1.04148	-1.37919	1.55927	0.523713	-0.392622	-0.861893	2.39891	-0.0332585	0.707456	1.3687	1.28642	0.0679847	1.36928	0.274346	2.68411	1.94237	-1.84144	3.2577	2.21892	1.0584	1.77981	-0.200312	3.73902	3.13101	0.0579972	2.8715	1.31403	0.0170813	1.50149	3.24293	-0.542685	3.62635	1	2	2	3	2	2	2	2	3	3	2	2	2	3	2
399	1.39198	0.250415	0.484665	-0.957926	0.825863	0.253805	-1.34867	0.511334	0.481704	-1.4147	0.831467	0.464458	0.65324	1.93716	1.524	0.665998	0.798066	1.78603	-1.27303	3.15845	1.49147	-0.539696	0.324654	2.29662	4.17539	2.03254	-0.745087	1.43925	0.727588	0.831638	1.3853	3.98459	-0.253383	1.85272	2	2	3	2	3	2	3	1	2	1	3	3	2	3	3
400	-0.647278	1.13705	-1.64995	-0.440802	2.26974	3.16079	0.364709	-1.01046	0.862154	0.0395764	-0.852455	2.29584	0.881916	-0.543132	-0.108552	-0.707816	5.56817	-0.70523	0.289782	2.0181	1.88082	0.66918	0.105222	-1.27536	1.27187	0.126205	0.554437	5.14161	3.29721	0.165713	1.0964	3.12194	0.915086	3.90314	2	2	2	2	2	3	2	2	3	3	3	2	3	2	3
401	-0.222302	0.997183	2.22027	2.57585	1.20529	0.734525	-1.20495	0.423919	1.69573	-0.154173	-0.258754	0.826587	0.29278	0.100067	-0.646884	0.948708	3.38765	1.22478	2.18414	1.86318	-0.776885	-1.08095	1.11042	0.629844	-0.126967	2.09459	2.58704	7.02679	-1.09242	2.07067	0.306174	6.40421	1.50526	5.05608	3	2	1	1	2	2	1	2	1	2	1	3	1	1	3
402	0.838427	-0.430226	1.88012	0.0243676	0.102497	0.2282	-0.345176	-0.319113	1.17473	-0.097506	1.15546	0.305439	0.149296	0.714354	0.137535	1.82312	0.737957	3.26095	1.08993	-1.42328	0.67593	0.99763	1.11127	2.54557	1.01683	0.996431	2.65529	1.38026	1.30485	0.0204332	1.7253	2.22632	0.38853	-1.46779	3	2	2	1	2	1	2	2	2	2	2	3	2	3	1
403	0.163828	0.175494	0.733154	-1.0386	0.846463	-1.42808	0.918932	-1.90477	0.703643	0.152148	0.901842	-0.510347	0.261062	0.835405	3.16785	1.29991	1.64199	2.58679	1.49501	3.22585	0.218726	0.404466	1.53028	-0.665244	4.38916	4.82323	2.0617	2.0283	3.00356	0.462998	4.31217	2.10766	0.0419201	4.25929	1	2	1	2	1	2	2	1	2	2	2	2	2	2	2
404	-0.824994	-1.57872	0.0121809	2.11006	2.18016	0.741936	-0.0428245	1.19139	0.626711	0.267949	-0.555315	-0.439712	0.370993	-1.8717	-0.10292	2.02534	-1.28324	-1.33906	2.10623	3.71102	0.303847	-0.125431	0.176343	0.323889	0.467276	2.28358	3.13856	0.764652	1.15982	1.94689	2.06117	2.3677	1.58303	8.13028	2	1	2	2	2	1	2	2	1	2	2	2	1	2	3
405	1.51722	0.664622	-1.08531	0.188334	1.74739	1.58882	1.06371	0.439596	1.09135	1.90754	0.476395	0.495364	1.77966	1.06633	1.605	1.91346	3.4051	-0.0940484	-0.205067	0.762981	1.30583	2.04235	1.73419	0.675423	3.35154	5.49959	3.0316	4.52805	3.41106	1.45499	4.34359	5.25343	0.869878	1.76848	1	2	2	2	1	3	2	3	2	2	2	2	2	2	2
406	1.4822	1.6489	0.298678	-0.828581	-2.77959	1.18223	-1.68235	1.1805	0.907918	0.608645	-0.148355	0.415929	0.58317	2.74188	-0.18076	2.01489	0.166477	1.69418	0.885717	-1.96947	0.284618	1.71392	2.75489	2.72572	1.44675	3.46488	3.30968	2.11545	2.14023	0.687173	3.39852	3.22825	-1.19553	-1.4848	1	2	2	2	2	2	1	2	2	2	2	1	2	3	2
407	0.0552348	0.0919017	-0.273205	1.15332	-0.586977	1.46231	0.741157	-0.487458	2.10875	0.682582	0.939482	0.171944	0.998306	3.51642	0.09465	0.565919	-0.604645	-0.17238	-1.16613	1.07546	0.935884	1.8267	-0.00915246	3.47004	-0.25742	1.4506	1.10219	0.883298	3.70847	0.97604	2.43286	1.44984	1.36137	5.51659	2	3	2	2	1	2	1	2	2	3	3	1	2	2	2
408	0.407397	0.887054	-0.751959	-0.0502291	0.380259	1.1561	0.831329	1.27895	-0.21044	-1.36066	2.3597	1.16768	0.16413	0.534561	1.37719	0.281516	2.02988	1.3162	-0.098585	1.6449	1.85778	0.818969	-0.298667	-0.768437	3.13909	2.27182	1.39265	3.97462	3.0573	1.73075	2.56281	4.5902	-0.836569	1.2759	2	2	2	3	2	1	1	2	2	2	1	1	2	3	1
409	0.171028	0.186508	1.09721	-1.32861	0.0545717	-0.0643791	0.451797	1.69924	0.951076	-1.83252	1.71047	-0.0135322	1.89827	2.49423	1.59278	1.13509	1.40268	-0.0511989	0.788703	0.94992	0.00935976	-1.30189	-0.365849	4.76596	2.62585	6.03281	2.2685	0.321669	0.532898	0.807587	3.99953	-0.629274	-0.821449	1.14312	1	2	2	2	2	3	3	2	2	2	2	1	2	2	2
410	0.390181	-0.157701	1.5409	-0.507088	1.64692	1.08856	-0.48862	0.817652	-0.0597529	0.404432	0.996205	0.772189	-0.0587021	0.618464	-0.0161399	0.0417841	0.518438	1.07197	0.674237	1.59857	0.0502446	1.61495	0.873334	-0.313686	1.44939	-0.289358	1.10027	0.303649	2.23424	-0.186648	0.370249	0.137558	0.166594	1.74233	2	2	3	1	2	2	3	2	2	1	3	1	2	1	3
411	-1.17005	2.20555	1.88743	0.476381	-1.42555	0.0475473	0.60489	0.536751	0.535597	1.21516	0.556193	-0.560229	-0.85457	0.885096	0.358329	-0.58779	2.51669	1.80543	2.41079	0.218001	0.788884	0.706365	0.997867	2.60005	0.574037	0.391625	0.867922	3.64251	0.460538	0.511103	0.18112	3.85437	-0.0565377	1.12024	2	2	2	2	2	2	2	3	2	2	2	3	3	2	3
412	0.313841	-0.370724	-0.757161	-0.244342	-0.107231	2.13477	-0.319722	0.294345	-0.676937	-1.39316	1.30291	1.25496	-0.565477	-0.263526	0.708668	0.208987	0.49995	0.306919	0.420663	0.286638	-0.0423295	0.80477	-0.122487	1.33442	2.53386	2.37622	1.39497	-0.70136	1.06925	0.962214	4.03036	-1.39971	1.14235	2.47461	1	2	2	2	3	1	2	2	3	3	2	2	3	1	2
413	0.874138	1.25946	-0.848017	2.19681	1.13552	-1.00092	-0.620867	1.812	1.91646	-0.124271	1.4964	1.3712	0.400813	3.33101	0.71057	0.888394	1.63506	2.06101	2.38308	-0.501051	0.422889	0.320914	-0.106278	5.9816	2.35704	1.97484	1.8638	3.84871	3.26065	1.438	2.4397	4.0336	-0.66649	-1.14432	2	1	3	2	1	2	2	2	3	1	3	2	2	2	1
414	-1.20229	2.22573	-0.915173	1.46185	0.567111	-1.64348	-0.996919	-0.626985	-0.0244236	-1.1451	-0.0565844	0.280188	-0.98113	0.316427	0.318623	-0.202083	3.02964	-0.422731	0.999459	1.55769	-0.937338	0.663873	0.0285185	1.43365	1.81524	-1.0661	-0.0149399	4.07641	1.61088	0.953536	0.426271	3.38424	-0.422159	1.49928	2	1	2	1	3	2	1	1	2	1	3	2	3	3	3
415	-0.63713	0.696223	0.178265	-0.0858421	-0.390813	0.914374	1.13537	0.280998	0.337101	1.03505	-1.79618	-0.252809	0.0431932	1.02014	-0.0926015	0.513346	0.769436	1.95501	2.08534	-1.37602	2.03852	1.79033	2.7687	2.66498	-0.895425	1.52786	-0.382333	2.75611	1.96117	0.492663	2.54661	3.12062	1.88844	-0.0446577	1	3	3	3	1	1	3	3	3	2	1	2	3	1	2
416	-1.43497	-0.288194	1.98452	-0.717101	0.740407	-0.258087	-1.44147	-0.524719	0.89604	-0.697096	-0.477574	0.63276	-0.138615	-0.480214	1.71236	0.404118	1.12256	1.13111	0.818385	-2.56335	0.354643	1.89646	0.260642	-0.019234	1.93293	2.26885	1.48072	1.31985	2.78875	1.77982	1.70466	1.22575	1.2136	0.528207	3	1	3	2	2	2	2	3	2	2	1	3	2	3	2
417	-0.0115776	0.956827	0.501899	0.881914	0.0140742	1.36262	2.06781	1.55289	-1.35288	1.20304	2.40847	2.47005	-0.596398	0.674156	0.163295	0.895698	3.1577	0.915692	0.197182	2.44618	2.21637	3.5926	1.48092	2.45135	0.71488	0.0530167	2.39345	4.94245	3.06733	2.40303	-0.351854	4.75833	1.6091	5.82636	3	3	3	3	2	1	1	3	3	3	1	1	3	1	2
418	-1.51247	0.297681	-0.48956	2.32438	1.20797	1.75559	-0.202528	1.06844	0.391838	0.417333	0.145276	0.431844	-0.272242	-0.937785	2.13402	-0.516221	0.976765	1.25311	1.51953	1.13449	1.34463	1.26401	1.46425	0.818195	3.20515	2.64213	0.677169	1.95335	1.45731	0.853047	2.77397	1.05614	-0.376998	2.57229	1	3	1	2	3	2	1	1	3	2	1	3	3	2	1
419	0.554271	1.51336	1.29932	0.309826	1.7277	-0.799116	0.617801	-0.687872	0.289388	-0.759304	2.30453	1.66571	0.576736	1.36605	-0.747638	-0.212871	1.5262	1.09629	2.27902	0.326128	2.82607	1.08869	0.609569	-0.0806682	0.0501375	1.11158	0.904911	1.95889	1.65846	0.341246	2.64523	2.86985	0.565944	0.235613	2	2	3	2	3	2	3	1	3	2	3	3	3	2	2
420	1.53119	0.16112	-1.10698	-1.78234	-0.716449	-0.268235	0.538605	-1.08316	1.45094	1.47899	-1.38699	-0.268331	0.593995	1.53004	1.13803	0.837271	1.10727	0.452518	1.14218	-0.6666	1.22985	2.93876	0.240222	1.85284	2.66206	3.10935	0.860376	-0.786172	3.40891	1.49592	1.94086	1.64481	1.35166	1.78037	1	2	3	2	3	3	2	2	2	2	3	1	2	2	2
421	-0.206235	1.23238	-0.0793476	0.106285	0.23172	0.759595	0.0853009	0.728577	1.4099	-0.640746	1.62292	0.662852	0.762883	0.158712	0.922177	0.54545	1.3657	0.374518	0.440208	2.15594	0.861109	1.07639	-0.60638	1.68947	2.11306	2.71192	0.614263	3.67051	2.62456	0.801693	3.45153	4.06086	-0.698407	0.380886	2	3	3	2	2	2	3	1	2	3	2	1	2	2	3
422	-1.08161	2.05153	0.867149	-0.539165	1.03121	0.349425	0.754578	2.57932	0.988337	1.94297	0.719766	1.62387	0.259259	1.08733	0.490992	-0.466364	3.2651	2.69219	0.362043	0.506398	1.36772	3.06905	2.37383	1.11301	2.15895	0.870351	1.53023	4.41966	2.43281	0.224473	1.70126	3.97555	0.866257	1.90423	1	1	2	3	1	2	2	3	2	2	1	1	2	2	3
423	1.09493	0.227907	-1.30016	-0.962707	-0.0571335	-2.94231	-0.819448	1.13419	1.03925	0.462112	-0.0503283	0.489061	0.28785	1.24466	-0.929949	0.438879	-0.35744	-2.24394	-1.40744	-0.241785	0.745467	1.85102	1.74522	2.75241	0.198607	1.15243	0.49795	-0.379226	1.33582	0.205697	2.53418	-0.431316	-0.635554	0.533167	1	1	1	3	1	1	3	2	2	2	2	1	2	1	2
424	0.571957	0.62579	0.843714	1.45793	0.278757	-0.133957	0.866267	-0.426299	0.313276	-2.18381	-0.499092	-1.40426	-0.870294	1.30851	0.79085	0.720655	2.26055	3.626	1.55648	1.7629	-0.035927	-2.36465	-1.14043	1.97779	-0.256238	2.21555	1.29416	5.86748	-0.500823	2.53441	1.54997	6.43393	0.192377	3.71199	3	2	2	2	1	1	2	1	3	2	1	2	3	2	2
425	1.04595	1.16001	-0.633009	1.72417	0.190576	-0.825175	0.430166	0.290584	-0.235772	0.769386	1.58575	0.0419835	-0.499375	0.483786	-0.79567	1.29354	1.92734	1.02116	0.799005	1.3177	2.56157	1.57081	0.0279809	0.845644	-0.397333	0.201906	1.37333	4.85249	3.28683	0.926913	0.163855	4.38247	-0.478119	1.00429	2	2	2	1	2	1	2	3	2	3	2	1	2	1	1
426	0.612716	2.20997	1.08213	-0.0922855	-0.330192	0.883871	1.81121	0.249729	-0.611632	-0.0140243	-0.428769	1.1186	0.619558	0.811272	0.821902	-0.683246	2.75916	3.82194	0.927188	-0.18509	0.636699	0.561406	0.27977	1.48759	2.44665	3.17641	-0.299493	3.94943	1.47885	0.4258	2.3469	3.7672	-0.662537	-1.47153	1	2	2	2	2	3	2	3	1	2	3	2	1	3	3
427	-1.17942	2.40591	0.673473	2.16429	0.0871419	0.886675	0.32098	0.643056	0.632969	0.711589	1.77421	0.541035	1.1023	-1.46592	0.943656	0.977239	4.15876	4.63467	3.14174	0.322891	-0.258078	-0.100203	0.191885	0.242017	2.55212	4.42363	0.470623	6.61333	-0.623995	0.567431	2.65034	7.87769	0.49014	1.12285	3	2	2	2	2	2	2	1	2	1	1	3	2	2	3
428	1.49396	1.24462	1.35917	-0.0938727	0.166997	-0.65682	1.47616	-0.140045	-0.863351	0.439669	1.97824	0.0908395	0.603836	1.55194	0.7104	3.08845	2.32123	2.40437	-1.28029	0.952984	1.28959	1.00637	-0.217557	1.48596	2.74023	2.81575	3.39333	5.19941	4.21171	1.66417	3.88102	9.04821	1.02101	3.33231	2	1	2	3	2	1	2	3	2	3	1	3	2	3	3
429	0.836629	1.48629	-0.560755	-0.499917	-0.949758	1.20168	-0.699734	-0.856333	2.18479	-0.5202	-0.698623	0.24869	0.125087	-1.96639	-0.600632	1.0217	1.45864	2.0136	1.63542	-1.95732	-0.289924	-1.33618	-0.337879	-0.0816202	-0.407848	0.937114	1.35875	2.06355	1.1721	0.0942153	0.293973	1.79532	1.06701	-0.0316594	3	2	3	2	1	1	2	3	2	3	1	1	3	3	2
430	-0.452052	0.160315	1.07387	0.648476	1.02267	0.690309	-0.293024	1.11302	-0.0609861	0.683799	0.84149	-0.783791	-0.50983	0.0187147	0.373502	0.825206	0.883748	3.52773	1.41571	0.648641	2.89301	1.51781	0.931993	0.175649	0.800748	1.51204	1.23253	2.43296	1.08762	0.201036	2.09989	3.37417	1.64436	2.81534	2	3	2	2	3	3	2	1	2	2	3	2	2	3	2
431	-0.655916	1.51165	0.175495	-0.26183	-0.0155788	-0.889325	1.0461	1.13794	0.027383	-1.24621	-0.979495	0.219213	-0.587834	0.124718	1.06728	0.263678	2.24537	1.47465	-1.06837	-1.81495	2.3264	-2.56704	0.615652	-0.563953	2.46932	1.54478	0.936712	5.16205	-0.562933	0.898992	3.19907	3.84134	-0.211457	0.991547	2	2	2	1	2	3	1	1	1	1	1	1	1	2	2
432	1.77327	1.67996	1.74119	0.381297	1.49338	1.43919	1.65524	0.828557	-0.0397106	-0.254558	0.791108	1.73895	-1.12995	0.549563	0.252216	1.17039	1.60414	4.07278	0.924668	1.32567	1.9601	0.857535	-0.206891	2.18602	2.2229	0.376352	1.44639	3.22224	1.20807	2.2445	0.878127	4.64197	-0.962618	2.42947	3	3	3	3	1	3	2	3	3	1	2	2	3	1	1
433	0.654097	1.48163	-0.745492	1.50473	-0.879047	0.134487	0.671926	0.784603	0.190498	-2.19806	0.772332	-1.60777	0.780045	0.846221	0.635218	1.39448	1.9993	1.62482	2.2613	2.04882	1.12183	0.311083	-0.970542	0.628096	1.80641	3.35965	0.634082	4.16139	1.51344	0.807824	2.79801	5.98398	0.849687	3.08038	2	2	3	2	1	1	2	1	2	3	1	2	2	3	3
434	2.97379	1.60387	-0.385316	1.53448	-1.78658	0.937605	0.265531	-1.20069	0.715292	0.547366	1.92034	0.768786	-0.414189	2.28881	2.07538	2.42504	3.93957	-0.136455	1.99854	-1.0559	-0.333871	2.3304	3.69176	3.44867	2.8079	2.65019	2.28465	7.02206	3.50406	2.25413	4.40149	7.08131	1.62199	2.15312	1	3	3	2	3	1	1	2	2	2	1	2	2	3	2
435	1.03706	1.44522	1.27717	0.915616	0.926974	0.640817	-0.539439	-0.306372	0.280873	1.00284	0.873673	-0.162611	-0.004521	1.66809	-0.128797	0.438135	3.43066	1.36425	1.76668	1.18733	-0.169227	0.0407303	2.24526	1.96803	1.48919	0.87661	-0.63536	5.05537	1.68044	-0.281199	0.897171	3.40305	0.887106	1.77093	2	2	1	2	1	1	1	3	1	2	2	3	1	1	3
436	-1.74578	-0.255032	-0.0577282	3.25048	0.770907	3.35218	1.72666	1.43045	0.663447	-0.899945	-0.95782	0.221927	0.243377	0.0183296	2.53274	-2.14979	0.690814	0.346438	3.03239	0.325269	-0.108287	-2.13215	1.15633	1.25192	1.87513	2.18191	0.866457	2.93163	-3.2394	-0.298892	1.96525	1.09224	-1.88559	-0.392009	2	1	2	1	1	1	2	1	3	1	2	3	3	2	2
437	0.218639	-0.447305	0.48571	1.22684	-0.0768541	-0.468759	1.32019	0.708961	0.212437	0.685403	0.2532	0.293815	-1.77059	0.634947	0.110256	-0.739926	0.287856	0.184348	1.55972	-0.410135	3.02045	3.01455	0.42237	1.11007	2.03499	-0.663875	-1.27934	2.84131	3.45904	1.21381	0.159843	2.57929	0.594078	0.970693	2	2	2	2	1	2	1	3	2	2	3	3	2	2	3
438	0.7655	1.09862	-1.05244	1.63563	1.90195	0.660213	0.2439	0.741949	-1.19803	-0.445689	0.72409	-0.305906	0.384368	1.7352	-0.0490063	0.0786051	0.738216	0.734503	1.62182	1.99745	0.335265	0.871172	1.51847	2.39484	1.62687	1.88174	0.102496	5.28417	1.35883	1.76008	2.42248	5.20239	-0.920871	2.88473	3	3	3	2	2	3	1	3	2	3	3	2	3	2	2
439	1.06172	1.12435	0.226859	0.774926	-0.00550514	-1.12391	-0.350103	1.4423	2.19793	1.89069	0.589529	1.52658	-0.736828	2.62882	-0.740333	0.539597	0.785602	0.524721	1.11545	1.47634	3.40114	3.63406	2.20294	3.01977	0.0588526	0.21779	2.13538	3.14967	4.64756	0.738274	0.0743238	4.43525	-0.612368	0.250026	2	2	2	1	2	3	2	1	2	1	3	3	2	3	1
440	2.70185	0.524342	0.324052	0.937183	1.59309	-0.961503	0.871357	-0.335134	0.658276	-0.469733	0.768434	0.811817	-0.347719	0.923172	0.124245	1.93987	-0.808368	1.1139	2.21806	0.963882	2.1274	1.77153	0.129986	2.03132	2.05632	0.653818	1.75447	2.17426	1.15758	0.396704	-0.0222034	3.20135	3.01411	4.6222	3	1	2	1	3	2	3	3	3	2	3	1	2	3	2
441	0.826901	-0.770165	0.416336	0.761063	1.55054	1.63482	0.652883	-0.303935	1.90333	-0.294947	1.39644	0.425624	0.158155	0.179027	0.361817	2.08341	0.533546	-0.28964	1.87289	1.03382	2.38019	1.50114	-0.701102	-1.20558	2.61156	2.07447	3.73303	0.250781	2.89014	-1.43253	2.86496	1.28301	1.7315	2.70858	1	2	2	3	3	1	3	2	2	2	1	2	2	2	2
442	2.22136	0.587743	0.869873	-0.347648	1.79478	-0.291531	0.72604	1.51348	0.276154	0.752847	-0.0984441	1.25601	1.61731	1.83154	1.13815	2.84988	-0.463241	-0.347975	1.40926	0.808399	2.19992	1.85795	-0.143555	2.59211	2.2794	4.57882	2.87066	-1.42322	2.37333	-0.424458	4.97184	2.19265	1.99656	3.87564	2	3	3	3	1	1	2	2	3	1	2	2	2	3	1
443	0.720178	-2.06696	-0.796602	-0.109858	0.163108	0.689939	-1.91782	-0.864018	1.85734	-1.62325	0.862164	-0.363632	1.06703	1.02969	-0.473615	0.191191	-1.36069	-2.0973	-1.83151	0.818334	-2.52407	-0.174244	-0.750095	1.09949	-1.43066	2.76877	-1.27719	-1.87781	0.168737	0.773832	4.67271	0.101213	1.84465	4.21768	2	1	2	3	2	1	1	1	1	3	1	2	1	2	3
444	0.988917	1.09502	1.75137	1.0567	-0.0857871	-0.0844012	0.638316	1.70394	1.27254	1.89244	0.379724	0.602919	-0.185566	2.57211	-0.93041	-0.643852	1.39477	1.76407	1.78225	1.65175	0.853137	3.4325	3.14045	5.32617	-0.391152	0.945582	0.560546	5.52772	4.44491	0.297643	1.18753	4.3428	0.567045	3.26212	2	1	1	2	3	3	2	2	3	3	2	2	3	2	1
445	-0.948809	0.694067	-1.29249	0.411669	1.16328	-0.317531	-0.574495	0.0519763	1.77773	-0.454753	0.271586	1.87321	-1.52178	0.666199	2.26458	1.64222	1.33019	-0.337788	1.87791	-0.184225	2.90435	0.323793	-0.000129517	1.66948	2.02832	1.2734	1.66105	2.62342	-0.457463	1.713	1.83038	3.3766	-0.0535942	0.71102	1	2	2	1	3	2	1	1	2	3	2	1	2	3	3
446	1.62845	1.00827	-0.407329	0.192011	0.138301	0.118992	0.807996	2.13716	0.134681	1.15986	-0.409242	-0.665516	-0.704762	3.95855	1.40221	1.7164	2.08005	0.65342	1.09722	0.837963	3.15042	1.1315	2.68674	4.18832	3.01745	3.43953	3.95091	3.37696	0.400954	2.16025	3.81142	5.61242	0.779749	3.70921	2	3	2	2	1	1	1	1	2	2	2	2	2	1	2
447	2.20464	-0.15664	0.431894	-0.141507	-0.916121	0.201556	0.738627	-0.344445	0.0551901	-1.01548	-0.0554343	0.916643	0.300407	1.58587	0.643275	1.11337	1.32231	0.502343	0.0623762	0.653171	1.95139	-1.32342	-0.915032	-1.086	3.27131	2.25031	2.32259	2.14953	-0.481526	1.00134	2.44516	3.82053	1.83598	4.38452	2	3	3	1	2	3	3	3	2	3	2	3	2	2	1
448	1.52298	2.26587	0.318675	0.984187	0.322091	-0.431143	2.50927	0.459547	0.518255	-0.869157	0.966419	-0.252727	0.0166298	0.795731	-0.386635	1.05598	3.23993	2.1781	4.08454	1.48291	1.37325	1.63443	0.745669	0.139767	0.656581	1.7984	2.67777	5.77234	4.00107	0.419133	0.601665	5.88095	-0.531415	0.885207	2	2	2	2	2	2	2	2	2	1	2	2	2	2	3
449	0.751244	1.86918	-0.403646	0.677056	1.96644	0.697733	0.936955	0.33462	0.561566	0.561015	1.02523	2.052	-0.563618	1.14981	0.199879	0.349783	2.5615	1.06287	0.41234	3.27745	2.80147	3.22015	1.72635	1.66557	2.01949	1.03939	1.15894	3.07027	4.5994	0.0484691	2.07768	2.52369	0.161885	3.76231	1	3	2	3	1	2	2	1	2	3	2	2	2	3	1
450	0.0927822	1.00591	0.0688653	-1.94877	0.0884045	1.17764	0.1695	0.852584	0.47713	-0.653194	1.21514	1.004	0.582297	-0.761257	-0.455436	0.637101	2.08949	1.69057	-0.0289357	0.410786	-1.18683	0.287698	0.572042	-0.066938	1.73939	2.31117	-0.0273942	2.69063	0.183273	1.80045	1.36184	2.92813	1.16377	2.71345	2	2	3	3	1	2	1	1	2	2	3	1	2	1	2
451	-0.717563	1.42153	1.14825	0.523157	1.3634	-1.43989	0.328775	0.000510718	2.06889	-0.86004	0.0168903	1.09573	1.86335	-1.70205	0.313707	-1.61831	3.4028	3.26199	0.347866	0.351446	1.34588	-2.05068	1.86767	-1.02012	0.692209	1.97233	1.67606	4.26764	-2.37472	-0.347391	3.28111	3.46711	-0.567357	0.445839	2	2	2	1	3	2	1	3	1	2	2	2	2	2	1
452	-0.220438	0.389514	-0.849195	2.05856	0.496902	0.877137	-0.428781	-2.10888	0.0491647	-0.296606	0.787728	-1.42663	1.03527	-0.0179315	1.54405	1.86369	1.60348	1.99483	1.66335	1.14104	2.18226	0.0389359	-0.354608	-0.909175	1.74369	3.76029	3.71308	3.94642	2.15448	0.71863	2.75034	4.14835	1.36821	4.76234	3	2	2	2	2	2	2	3	2	1	1	2	2	3	2
453	0.0367727	1.22685	1.10689	-0.49067	0.204731	1.41283	0.323543	3.40552	0.227088	-0.475746	-0.0709642	0.438948	-1.29783	1.42062	0.124327	0.352884	2.90778	3.82375	2.18408	1.3961	1.14511	2.31067	0.22734	2.94528	-0.301395	-2.60941	2.03194	4.89873	1.98659	1.96684	-3.45005	5.41853	0.679333	6.16802	2	3	3	2	1	2	1	3	2	2	2	2	2	2	3
454	0.149562	0.673501	0.0978196	1.23867	1.59679	0.268115	0.774456	0.0818369	0.683001	0.754867	3.40527	1.02434	0.0569852	0.111755	1.69634	1.33197	2.13639	2.20116	0.334645	2.46074	2.12127	2.67438	-0.532834	-0.856676	2.48628	3.79002	0.843187	3.65804	2.78705	1.15551	4.43913	4.87928	0.349569	3.70985	2	3	3	2	3	2	3	1	2	2	2	3	2	2	2
455	2.21944	0.202896	-2.18296	-0.223155	-1.28925	0.381415	0.74425	1.70572	-0.831801	-0.452435	-0.642441	1.56214	-0.796185	1.3103	0.578611	2.59289	2.03709	-0.934444	0.756121	-0.939535	-0.0315304	-0.0756167	-0.326786	1.07656	2.58006	3.0966	3.84103	1.29396	0.350957	0.901271	1.64079	4.75094	1.64503	2.51002	2	1	3	2	1	1	3	2	3	2	3	1	3	1	2
456	0.215904	-0.0145606	0.497534	0.137444	0.309281	0.731855	0.161507	-0.410544	-0.159309	3.28927	-1.01998	1.09747	0.814994	-0.661144	0.700305	2.17349	1.46972	0.739675	-0.446216	0.335385	1.4267	3.2617	3.30079	-0.207648	2.95946	2.72328	1.22925	3.81779	2.45511	3.50178	2.30269	4.61882	1.47058	3.35677	3	2	3	3	1	2	2	2	3	2	2	2	3	2	2
457	1.04596	2.25048	-0.434481	0.862307	-1.7244	0.913628	0.592146	-0.270104	0.669614	-0.128294	0.233462	1.06049	1.23121	1.14069	1.25359	1.88591	2.79947	3.05374	0.589627	-0.414428	2.82239	-1.78069	-1.49441	1.44741	2.45737	4.67274	3.31142	3.68803	-1.26727	-0.889599	5.19512	6.02074	0.65701	1.57216	2	3	1	2	2	2	2	2	1	1	1	1	1	3	2
458	1.55213	1.59082	-0.263956	-0.0776984	1.23279	1.82349	-0.327936	2.28122	0.0652203	0.903362	1.6529	2.78854	1.358	2.44755	0.868988	2.38614	1.89468	3.50256	0.0504838	0.931095	0.215228	2.80297	1.59247	2.67867	3.12081	5.2769	3.65222	2.11764	3.44806	0.890923	6.29156	4.16323	0.518826	1.04267	1	3	3	2	2	3	2	3	1	2	2	1	1	2	2
459	1.86699	0.213205	-1.6676	0.111247	-0.917911	0.228213	2.01292	1.62053	-0.502752	0.377922	1.92149	0.704142	-1.54114	2.58931	1.13811	2.01841	1.26459	1.11099	0.336796	0.259982	2.92086	1.9837	-0.199346	3.81077	4.10103	1.01224	2.23433	3.36496	5.23664	0.562367	2.66579	6.42059	1.16614	2.83373	3	2	2	3	3	2	2	1	2	3	2	1	3	2	3
460	-0.00221977	-0.604129	0.0203869	0.638852	0.744478	-0.737785	0.488325	-0.134025	1.40323	0.882841	-0.66254	0.326667	-1.07788	0.180596	0.893549	-0.840432	0.594278	-0.0997938	1.02773	1.52054	1.57236	2.33732	2.29647	0.837446	1.14458	1.63214	0.442705	1.11353	2.98579	1.10405	2.61029	-1.56364	0.2725	2.02267	3	1	1	3	1	1	1	3	2	2	3	2	2	2	2
461	-0.453166	1.07609	-1.04933	0.165114	-0.829089	1.64217	1.7042	0.150906	0.819361	0.295435	-0.71531	-0.70409	-0.0107717	0.0170254	0.848403	1.2848	0.997528	0.0720131	1.94727	-0.0821194	2.54374	0.674911	2.35453	1.31566	1.64148	1.82173	2.07132	1.97193	2.0236	0.0517402	2.73039	2.95505	0.965408	1.86485	2	2	1	2	2	3	2	3	2	1	2	2	2	2	3
462	0.498301	1.28353	0.839699	-0.184443	0.224659	1.10621	1.3635	-0.276157	0.417817	1.27168	-0.108753	1.26038	0.787607	-0.201236	0.498892	0.467368	2.09181	2.361	-0.0135814	0.167745	0.169014	2.57873	0.141256	-0.0446709	1.18018	1.49853	0.360277	6.06711	4.53484	1.86337	0.838806	7.21508	0.317855	2.21423	3	2	1	2	2	3	2	2	1	3	2	2	1	2	3
463	-0.601465	2.28164	1.22848	1.23249	0.3669	0.294243	0.231399	-1.30188	2.06649	-0.143873	1.71512	-1.33957	1.80703	-2.27867	2.93132	-0.0273654	2.82665	2.11667	2.37049	-0.728399	1.42504	1.63127	0.908556	-0.990968	3.69727	6.02745	1.07348	5.1424	3.302	1.92977	5.79161	5.47928	-1.07528	-0.991471	1	1	1	3	3	3	2	2	2	3	2	3	2	3	2
464	0.607639	1.95701	-0.667629	-0.93006	1.106	0.789445	-1.62599	0.150658	-0.473317	-0.148613	1.58148	0.0849639	2.88733	0.457471	0.658466	1.86768	3.33908	0.0413341	1.91787	2.76449	0.345958	2.0086	2.31613	0.111837	0.227274	5.56359	1.5134	5.5748	3.13561	0.122174	5.78297	5.73492	-1.5136	2.43139	2	2	2	1	1	2	2	2	2	1	2	3	2	3	2
465	0.0194604	1.08652	0.541305	0.249972	-0.282167	-0.735501	0.14085	1.66641	1.40475	1.74342	2.61517	0.0736857	1.75805	0.612634	-0.65311	0.14235	1.59512	2.32096	1.24482	1.68341	0.0582574	2.57287	1.22773	1.26011	0.157503	1.79542	1.13811	3.34917	4.03352	0.730402	3.96608	3.36071	-0.942087	3.29128	2	2	3	2	2	1	3	1	2	2	1	2	2	2	3
466	-1.36156	-0.745077	-0.374744	-0.00040354	-0.347862	-0.241483	0.510555	1.0866	-1.12621	1.03308	-1.50801	1.21754	0.683242	-1.22588	-0.760982	0.79991	0.574822	0.5569	0.719063	1.63214	1.74045	3.9416	0.647567	-0.950041	0.0480826	1.51185	0.946994	1.10862	3.80432	0.938284	2.75266	2.19675	-0.891951	1.46382	2	2	2	1	2	2	1	1	1	2	2	3	1	2	2
467	2.22088	0.79298	0.194387	0.606956	-1.54063	0.238802	-1.26453	1.46554	0.464638	0.711625	0.0248125	0.560976	-0.652285	2.80326	1.19039	-0.976205	0.0202415	-0.556535	1.01437	-0.161669	1.55493	2.22785	1.82966	4.9061	2.91919	-0.786928	-1.23694	2.75961	1.57054	-1.22037	0.128574	1.8814	0.785654	0.842011	2	2	3	3	3	1	1	2	2	1	1	1	2	2	3
468	-0.0143811	2.76165	-0.750213	1.10415	1.1944	-0.146636	0.0830017	-1.35654	0.50731	-0.787413	-0.835889	-1.48426	-1.91736	-1.12216	1.69649	0.251853	3.23394	2.18773	1.50814	-0.430758	2.65777	-1.52718	-0.909209	0.888017	1.83655	1.40747	0.17889	7.36812	-0.229287	0.909663	1.88125	4.52812	-0.00890838	-2.42036	3	2	2	3	3	2	3	2	3	1	1	2	3	1	2
469	-0.34221	-0.517718	0.197591	-0.840945	0.348359	-0.638951	-0.417603	0.0118289	0.7913	-1.83393	-0.165592	1.09798	0.457071	-0.986144	-0.56923	-0.52414	0.361677	-0.243353	-1.46783	0.660819	0.445633	-0.396975	-0.688455	0.819448	0.593192	-1.38819	-0.226051	0.675765	1.36599	0.908165	-0.922418	-1.26108	0.594392	2.79369	1	2	2	2	2	3	1	2	3	2	3	2	3	1	2
470	-1.17136	1.67626	-0.442555	-0.947654	-0.84186	1.10155	1.35109	1.12404	-0.0298196	-0.192245	1.53587	0.109077	1.37118	-2.52643	2.45978	-0.765221	1.77763	0.991394	-3.27285	1.23077	2.7355	1.75428	1.44476	-3.65693	2.40564	4.18684	-2.16997	2.38518	2.00319	3.20208	3.5821	2.74477	-0.660479	3.50108	3	3	3	2	3	2	3	1	1	2	2	2	1	1	1
471	0.80326	-0.523188	0.0737649	0.260709	0.559911	-0.221433	0.808535	1.3218	-0.294265	0.960968	1.51581	2.48568	0.197394	1.59189	0.289994	0.249845	-0.548147	-1.0118	0.635295	0.703081	2.01481	0.671678	3.05544	1.18583	2.2274	2.39312	0.662987	0.703636	1.46362	1.30676	2.91615	2.32759	-1.23697	2.11478	1	1	3	2	3	2	2	2	3	2	3	3	3	2	2
472	0.31728	0.509965	1.31505	-0.457827	0.547701	0.743834	0.851995	0.873501	1.07661	0.536571	-0.484534	0.887567	1.51357	2.09545	0.00165731	2.60753	1.49861	1.10293	1.83564	-1.00772	0.425125	1.51421	1.3465	3.5948	0.978318	5.76714	2.70504	2.69296	2.46405	1.80139	5.45755	4.53069	0.29546	1.49523	1	2	1	2	1	1	2	2	2	1	1	2	2	1	1
473	0.907165	0.735995	0.18756	0.962227	0.332271	0.948711	1.46983	-0.461123	1.69521	-0.461427	-0.858026	-0.701489	0.909068	0.317817	-0.815544	-0.389781	1.41799	1.52367	0.81961	1.03497	1.53559	0.127596	-0.647507	0.912058	0.348668	1.15832	0.215817	4.2744	3.47059	1.99408	3.25932	5.86532	-0.438423	0.677108	3	2	2	3	2	2	2	1	2	3	3	3	2	2	2
474	0.220241	0.137505	0.931456	1.5534	0.731356	1.01685	1.00552	0.411662	1.24225	-0.794542	0.362181	0.922606	-0.864711	0.674232	-1.20228	0.809972	1.23109	2.25571	1.13014	0.958411	2.73725	0.384943	1.493	0.806048	-0.481984	-1.7603	-2.18562	2.84264	0.311622	0.652013	-0.553727	3.23358	-0.841875	0.344533	2	2	2	2	1	2	2	2	1	1	2	1	1	2	2
475	0.0299145	0.711601	1.08637	2.7786	2.23861	1.78545	0.973395	-1.68278	0.368254	-0.155837	-0.206959	0.267095	1.22195	0.460405	-1.04887	0.05768	1.30763	0.674468	0.604698	0.76073	0.624825	-0.383798	1.2308	1.0902	-0.719684	1.58426	1.37398	5.10832	-0.268718	0.357621	3.19817	5.89997	0.199748	2.37457	1	2	2	2	3	2	2	2	2	2	2	2	2	1	3
476	2.07468	0.764699	0.0707595	0.270116	1.19926	-0.349974	0.935069	-0.0554082	-0.329672	1.40865	1.21947	1.07293	-1.0278	1.77553	2.16486	3.22003	3.09503	-1.19489	1.56385	1.66959	0.516552	2.69182	0.124149	1.75983	2.99019	3.37069	2.25274	3.83529	1.8015	-0.217643	4.00452	3.42999	-1.1278	1.53712	1	1	3	2	1	3	3	1	3	2	2	2	3	1	2
477	1.31182	0.778466	0.195194	1.16467	-0.00865017	1.22218	0.692055	1.73578	1.30133	-0.374056	1.58397	-0.316935	1.60068	1.72132	1.23198	-0.574587	1.15403	2.18642	2.26237	1.18178	1.99094	-0.258751	-0.264851	2.47603	3.61981	2.37355	-0.0748497	2.32898	0.98168	0.976904	3.09281	1.46638	0.413178	2.57109	2	1	1	3	1	2	3	3	3	2	2	2	3	2	2
478	0.894342	1.26128	1.03083	1.08506	1.13765	2.03007	-1.32041	0.874256	2.23921	0.509891	1.58982	0.920501	-0.649636	2.38255	1.1502	0.215951	2.29947	3.26232	0.53907	1.03998	-1.39705	0.403891	-1.29448	1.4216	5.19441	2.07955	0.451583	4.26482	1.39323	1.7253	2.74783	4.40795	2.41066	4.3311	2	2	2	1	1	3	2	2	2	1	2	3	2	2	3
479	-0.0536884	-0.647074	-0.11042	0.0818862	0.514927	1.6118	0.620927	1.3775	1.81749	1.80399	1.39729	0.538411	0.506132	0.369725	0.303668	0.501606	0.0848624	1.12984	0.653365	0.227576	1.83454	1.28477	2.40249	0.683015	2.10524	0.706711	0.753658	0.831931	1.88096	0.451207	-0.593293	0.753608	1.22382	0.899475	3	3	3	3	3	1	2	1	2	3	2	1	2	3	2
480	1.08886	1.35878	0.87929	-0.403437	-1.41299	1.14322	-0.114513	0.946727	-0.171114	-0.775699	0.73198	1.20586	-0.803833	0.777452	-0.454798	1.78375	0.785321	2.97572	-2.32283	-0.567433	-0.635183	0.597939	0.026237	1.31208	0.725289	0.464615	1.74905	0.628975	1.88924	1.44922	0.566314	0.93	0.63411	0.846602	2	1	1	2	1	1	2	2	1	1	2	2	1	2	2
481	1.24461	0.965332	0.334468	-0.0979624	1.16649	1.70286	-1.13226	1.51064	1.70318	0.128753	1.1766	1.06716	1.70763	1.51354	1.56171	1.35804	1.90145	1.43763	0.969517	1.3082	-0.180137	1.13366	1.34202	1.79646	3.37752	3.62898	1.89959	2.35454	2.40033	1.6236	1.61481	3.78507	1.63573	4.48646	3	3	1	2	3	3	3	2	3	3	2	3	3	1	3
482	0.466874	1.70474	0.225301	0.500229	1.73649	1.49383	1.37483	1.68442	-1.01785	0.902284	0.310212	1.525	1.03373	-1.2069	0.702294	0.555894	4.03189	4.32595	0.45574	-0.146905	1.89399	1.64429	0.994662	-2.86224	3.38813	1.96853	1.67763	5.82408	3.06365	-0.783429	3.21068	4.37752	-0.934915	-1.40375	2	3	3	1	3	3	1	1	1	2	3	3	2	1	3
483	0.099052	0.793329	0.765578	0.168844	-0.232542	-0.466492	-0.127522	0.950233	0.465332	-0.452806	0.575489	0.0185429	1.2532	0.0328674	1.31782	0.166121	2.51638	1.22522	-0.567348	-1.18334	0.414151	0.70821	0.648752	1.56959	1.17098	3.66644	0.974307	2.65914	1.23279	0.475751	3.14424	2.23527	0.98908	-0.455071	2	2	3	2	2	2	1	2	2	2	1	1	2	2	3
484	0.752955	0.852886	0.865813	0.356774	0.996762	-0.257107	1.34378	0.774693	-0.897342	0.539294	0.743554	0.267353	-0.757429	-0.642116	-0.317431	0.223163	1.28459	0.387523	0.495219	2.94862	-0.348997	-0.135961	1.57672	0.739519	2.20446	-0.24863	1.16186	3.41707	-0.214928	2.14537	-0.335498	3.78191	-0.328092	3.43412	1	3	3	1	1	2	1	1	3	3	2	1	3	2	2
485	0.92954	-0.927019	0.543116	1.322	0.481357	2.06451	0.714902	-0.202646	0.336951	0.0355796	-0.0160273	0.181177	0.331329	1.17497	1.30979	1.32647	-0.935178	0.960352	2.36523	0.0346182	2.83032	0.602721	1.72063	2.44891	2.93067	3.94467	2.41138	0.478771	-1.13813	1.26391	4.89904	2.52618	0.788433	3.84943	1	2	2	2	2	2	2	2	1	2	1	1	1	2	2
486	-0.0831565	1.57746	1.76245	0.948932	-0.22318	0.521166	0.408174	1.19658	0.282559	1.37295	0.80438	0.231876	-0.577159	0.0784426	2.06352	1.69414	1.64038	4.67781	2.77359	1.8584	1.1989	0.984782	1.90442	0.0949766	2.9744	1.8164	2.42318	3.798	2.68946	-0.129028	3.22642	5.45296	-0.666519	1.65977	3	2	3	1	2	1	3	2	2	1	1	3	2	2	2
487	-1.93321	1.78832	-0.914409	-0.669124	0.519062	0.814889	1.46518	2.00434	-0.0639213	0.457649	0.555694	-0.106561	1.64526	0.438499	0.376159	-1.56891	0.998593	0.543885	1.02395	1.84846	2.42725	0.422777	1.51169	-1.14534	0.494117	0.132272	-0.5644	3.37732	1.84821	-0.816861	2.19167	0.232516	-0.782465	1.32708	3	3	2	3	1	2	2	2	2	2	3	2	2	1	1
488	-0.268451	2.69529	1.08351	-0.290325	0.653918	2.36649	-0.145785	-1.35082	1.91	0.970793	2.21831	-0.264971	1.20579	0.168721	1.13056	-0.723499	3.16556	3.19523	3.07591	1.5615	0.02783	3.55083	0.922958	-0.165701	2.1342	3.22754	0.777402	5.4628	5.55947	0.610883	2.68482	2.22657	0.303992	3.12187	3	2	2	1	3	2	1	3	3	3	2	2	3	2	2
489	0.616855	0.0709194	-0.344463	-0.764739	0.716371	1.63094	-1.2337	1.65832	-0.293957	1.11135	0.252626	-0.924291	-0.300599	2.29704	1.27929	0.50365	1.06582	-0.317931	-0.00973248	1.84114	0.710356	2.24232	1.10821	1.92836	3.94826	1.99427	0.1185	-0.853093	1.50033	0.870984	2.01565	0.627331	0.49843	3.66003	1	1	1	2	2	2	2	1	1	3	2	1	1	2	3
490	1.71709	0.860731	-0.581366	1.25908	-0.122536	-0.0285666	1.33911	1.46369	0.429566	1.34221	0.244452	0.97637	1.19018	1.77811	-0.949543	3.07478	2.0441	0.351188	0.0595981	1.5739	2.16788	1.59819	0.775382	3.21506	0.833208	2.49332	3.55686	1.97695	2.79382	1.55531	2.96806	3.77553	1.53523	3.34118	2	2	1	1	3	2	2	2	1	1	2	1	1	1	2
491	-0.469007	-0.95275	3.18751	0.280943	-0.383255	1.0046	-0.821014	0.754442	1.98029	-0.556121	0.954458	-0.959539	0.549574	0.235779	-0.204292	-2.33911	-1.72393	1.49973	2.70176	0.363944	-0.219703	1.4715	0.242746	0.498941	0.655139	-1.31137	-2.71564	0.0273517	2.90664	0.0508811	0.780765	0.280665	1.3002	4.08826	3	2	2	1	2	3	2	1	1	1	2	2	1	3	1
492	-0.792173	-0.469507	0.338962	0.954889	-0.063803	-1.22625	1.19382	0.792456	-0.459885	0.576038	2.08035	0.601529	-0.298371	-0.59839	2.12363	-0.929976	1.02133	0.138114	1.06123	1.01516	1.45414	2.56443	-0.0676532	-1.16686	3.70319	1.47984	-0.427614	0.849723	2.68648	1.2977	1.04115	1.50354	1.35905	4.58333	1	2	1	3	2	2	1	2	3	3	2	1	3	1	3
493	-0.720735	0.907559	-0.674623	0.1958	0.558013	-1.29725	1.83445	0.157675	0.688732	2.10351	0.653827	3.5189	2.35625	1.17176	1.20736	1.42146	0.80972	0.432519	-1.25406	0.817797	1.17464	3.53385	1.08235	1.92527	4.7926	3.91673	3.1553	4.27567	3.01894	0.0817895	3.88586	5.41212	-0.255024	0.20292	2	1	1	1	1	3	3	1	3	3	3	2	2	2	2
494	-1.34633	1.21188	1.57975	0.346091	0.275881	-2.11672	0.687553	0.769194	-0.589258	0.418331	1.02744	0.287405	-0.755086	0.00183113	0.187808	0.390245	1.89194	3.98255	3.50649	0.534377	-0.63249	0.433498	0.24087	-0.317462	0.358599	0.888592	-1.06152	3.74755	2.81691	0.644317	0.456543	4.37531	2.12212	2.97595	3	2	3	2	1	2	3	2	1	2	2	2	1	3	2
495	1.91196	0.912641	0.813451	0.606026	2.05216	0.597059	1.21601	-0.0239057	-0.357222	-0.352307	0.532192	1.15163	2.65262	2.49782	1.03043	3.3489	2.2954	-0.792961	2.38011	1.26636	2.0215	0.25711	1.79074	3.06304	1.9865	4.90615	3.4691	3.66437	1.10509	1.46318	2.692	5.76402	1.66159	4.98172	2	1	3	3	2	2	3	2	2	1	2	2	2	2	1
496	-0.253212	2.01818	-0.920402	1.39473	0.817199	0.831315	-0.461028	0.180876	-0.534099	-0.261635	-1.09486	0.581132	-1.2971	1.69097	1.11242	0.230958	4.93991	0.700414	1.60697	1.52466	-0.609409	0.886792	-0.188211	1.91025	3.25684	-0.0339566	0.496663	7.35535	3.03106	-1.82331	1.31782	5.79479	1.84654	0.807471	2	1	2	2	1	3	3	2	3	1	2	1	3	3	3
497	-1.43856	1.93408	-1.69985	-0.703518	-1.76932	0.469068	-0.172494	0.129264	0.814007	0.0256312	-0.300212	1.59263	0.603822	0.122755	-0.265109	-1.81488	2.39792	-2.13094	0.300952	-2.56138	2.51369	0.502837	2.11207	-0.562848	2.84848	-0.508598	-1.27683	2.52273	0.121903	1.17074	0.657269	-0.0813344	-0.751114	-0.942225	3	1	2	2	1	3	2	1	1	1	3	1	1	2	1
498	0.115206	0.687854	-0.0221864	-0.707725	2.43181	1.6513	-0.901349	1.27156	1.57898	-0.512772	0.457811	0.362348	-0.143016	0.266612	0.816579	2.1546	2.37828	0.37594	0.118901	2.03225	1.01957	0.351028	1.02041	0.234781	1.06766	2.06885	2.29897	3.91497	0.906266	0.926562	2.96794	5.23973	1.24937	5.18674	1	3	3	1	2	2	2	3	2	1	2	2	2	3	2
499	0.354137	0.703617	1.17063	-0.0913418	0.0246387	0.560682	-0.503304	-1.06631	-0.72991	-0.0444497	-0.729618	0.8212	-0.283086	0.692067	0.760949	1.12541	2.93453	1.43469	-0.296719	-0.125498	2.20879	1.06105	3.01718	0.842304	2.40205	2.19181	2.04987	3.54463	2.13958	0.52444	3.12455	2.22152	-0.991148	0.343751	3	2	1	2	1	2	1	2	2	1	2	2	2	2	2
500	0.244135	2.66032	-0.174013	1.22608	1.23871	-1.04389	1.75095	-0.0342764	-0.537962	0.551295	0.336702	-0.0120763	-0.239343	1.77072	0.141659	1.15392	4.45378	0.822814	0.232097	2.94975	1.79084	1.51159	1.93546	3.75233	0.806513	0.411851	1.12443	8.20758	2.48918	1.55936	1.18832	8.92249	-0.310483	3.93748	1	1	2	2	1	3	2	2	2	1	3	3	2	2	2
[truncated: 16 more columns]
