# Supplementary material for: A New Method to Infer Causal Phenotype Networks Using QTL and Phenotypic Information
Source: PLoS One. 2014 Aug 21;9(8):e103997. doi: 10.1371/journal.pone.0103997 (PMC4140682; doi:10.1371/journal.pone.0103997)
Supplement: File S3 — This sheet contains metabolic and QTL data collected in ripe tomato fruits. Columns stand for metabolites and markers close or in QTLs; rows represent a total of 93 tomato cultivars, including 20 beef tomatoes, 17 cherry tomatoes and 56 round tomatoes. (XLSX) [file pone.0103997.s003.xlsx]

## Sheet: QTLs>5.5
genotype	1-penten-3-one	3-methylbutanol	2-methylbutanol	cis-3-hexenal	hexanal	trans-2-hexenal	cis-3-hexenol	trans-2-heptenal	6-methyl-5-hepten-2-one	2-isobutylthiazole	phenylacetaldehyde	2-methoxyphenol	phenylethanol	methyl salicylate	beta-damascenone	beta-ionone	glucose	sucrose	fructose	myo inositol	malic acid	citric acid	aspartic acid	glutamic acid	rs8340	rs7483	rs4837	rs4494	rs6783	rs7143	rs7213	rs6195	NSGT1	rs4715	rs5534
B004	4.87851	5.23749	5.6977	5.99381	5.96554	4.74843	4.43599	5.15662	5.91633	4.70213	4.63962	4.2026	5.31013	5.21023	4.51876	4.28294	4.51396	3.2606	2.97693	2.66662	-0.963121	0.142198	-0.350973	0.287551	2	0	2	2	2	0	0	2	2	1	2
B005	4.68814	5.34169	5.61415	5.86922	5.85974	4.69459	4.58428	5.06386	5.8595	4.90684	4.65479	4.67338	4.84167	5.48793	4.49516	4.13602	4.74345	3.28164	3.07773	2.75545	-0.880048	0.224358	-0.288116	0.510635	2	0	2	0	2	0	0	2	2	0	2
B009	4.78405	5.24905	5.2777	5.84809	5.87094	4.69914	4.95311	5.13296	5.91073	4.96969	4.79749	2.53855	5.12734	3.11253	4.50723	4.35934	4.54779	2.9223	2.94369	2.53285	-1.00073	0.0581823	-0.408803	0.392444	2	0	2	1	2	0	0	2	1	0	1
B011	4.71493	5.26539	5.49258	5.84861	5.88655	4.68467	4.75405	5.19327	5.94077	4.72144	5.04882	4.70279	5.40684	5.56058	4.49647	4.40105	4.56087	3.10761	2.99518	2.47641	-1.20131	-0.0459891	-0.538428	0.301496	2	0	1	0	2	0	0	2	2	0	2
B012	4.69596	5.41115	5.40312	5.84706	5.94772	4.70316	4.90914	5.09877	5.98495	5.13412	4.66987	3.33703	4.96326	3.33584	4.45864	4.20022	4.49736	2.83414	2.94852	2.72284	-0.949891	0.0267565	-0.355326	0.462737	2	0	1	1	2	0	0	2	1	1	1
B013	4.71284	5.28321	5.58699	5.8948	5.88914	4.67753	4.59335	5.18856	5.96542	4.81658	5.0008	4.66013	5.37217	5.5242	4.47757	4.34476	4.60228	3.202	2.99335	2.70599	-1.09162	0.0377851	-0.43321	0.337992	2	0	1	0	2	0	0	2	2	0	2
B014	4.6695	5.13667	5.43648	5.86131	5.85728	4.63599	4.52693	5.06585	5.81815	4.79526	4.55217	4.31367	4.91936	5.1285	4.40238	4.26456	4.576	3.06846	3.01005	2.52112	-1.148	0.200402	-0.384691	0.44443	2	0	1	1	2	0	0	2	2	0	2
B027	4.71184	5.13173	5.14724	5.85068	6.0079	4.72285	4.47427	5.19958	6.04724	5.05653	4.92066	3.78079	5.02596	5.05964	4.47887	4.27702	4.56042	3.29613	2.96466	2.52781	-0.994853	0.0623524	-0.248948	0.462696	2	0	1	1	2	0	1	2	2	0	2
B031	4.76991	5.17312	5.17536	5.84885	5.9371	4.60148	4.75274	5.21824	6.00883	5.15361	4.69619	4.00521	4.76299	4.74456	4.47753	4.22482	4.6403	3.27598	3.19018	2.77018	-1.08951	0.127738	-0.347738	0.45323	1	0	1	1	2	1	1	2	2	0	2
B053	4.73504	5.27672	5.14092	5.94726	5.93802	4.71088	4.4449	5.14477	6.07939	5.11226	4.99897	2.58896	5.01012	3.38136	4.49709	4.15168	4.51659	3.10591	2.92363	2.57541	-0.926161	0.231714	-0.267277	0.492236	2	0	2	2	2	0	0	2	1	1	2
B055	4.72712	5.50336	5.29122	5.91491	5.92621	4.73956	4.51417	5.21836	5.97125	5.10685	4.88379	4.03714	4.49466	5.05031	4.53075	4.32601	4.62301	3.08786	3.04242	2.60443	-0.937137	0.277221	-0.501675	0.427802	2	0	0	1	2	0	0	2	2	0	2
B056	4.79695	5.41842	5.65485	5.82348	5.63209	4.81382	5.01167	4.91862	5.78691	4.76444	4.68249	4.37522	5.4972	5.32191	4.49157	3.97205	4.47497	3.40193	2.93706	2.50701	-1.12417	0.103122	-0.245227	0.516609	2	0	2	2	1	0	1	2	2	0	2
B057	4.87002	4.77517	4.74985	5.94182	6.11144	4.89663	4.77874	5.22935	6.053	4.84873	4.35968	4.14859	3.92436	4.71147	4.58858	4.37643	4.49605	3.30886	3.02145	2.72427	-0.774701	-0.157435	-0.295795	0.555068	2	0	2	2	2	0	0	2	2	2	1
B072	4.75879	5.29569	5.34368	5.95656	6.00671	4.73157	4.71523	5.08891	5.98757	5.08886	4.4046	2.23417	4.51326	3.47077	4.52012	4.2085	4.48929	3.20753	3.04614	2.34825	-0.915058	0.214504	-0.407389	0.445267	2	0	2	2	2	0	0	2	1	2	1
B073	4.79786	5.12326	4.88333	5.8853	5.99146	4.76796	4.81411	5.21355	5.98719	5.14329	4.67039	3.77509	4.38811	4.47573	4.50475	4.36268	4.5544	2.89516	2.99541	2.59495	-0.906504	0.106845	-0.278409	0.560529	2	0	0	2	2	0	0	2	2	2	1
B080	4.81585	4.83227	5.27314	6.04748	6.06644	4.82991	4.7311	5.22535	6.07799	4.73878	4.67889	4.39059	5.32863	5.3564	4.57738	4.35515	4.60511	3.32902	3.05951	2.67955	-1.31212	0.041148	-0.386594	0.331842	2	0	2	2	2	0	0	2	2	0	2
B091	4.73788	5.42427	5.41242	5.85792	5.97195	4.79695	4.81191	5.15331	5.94067	5.24426	4.77554	4.12321	4.98558	5.06353	4.47218	4.27289	4.6303	3.39928	3.04978	2.8747	-0.993107	0.115937	-0.353749	0.372021	1	1	2	0	2	0	0	2	2	0	2
B098	4.51223	4.97059	5.10865	5.74803	5.77176	4.6495	4.24373	5.00585	5.86159	4.56559	5.0042	2.97892	5.32647	3.42241	4.36437	3.97019	4.63531	3.43331	3.0512	2.68519	-0.993737	-0.00737834	-0.350166	0.454328	2	0	1	1	2	0	0	2	1	0	2
B121	4.70469	5.17753	5.21127	5.82926	5.93664	4.68945	4.43015	5.21261	5.92377	4.66252	4.60022	2.21178	4.63793	3.28706	4.45551	4.34861	4.59426	3.08692	3.00341	2.52532	-1.09554	-0.0609605	-0.357994	0.417735	2	0	1	2	2	0	1	2	1	1	2
B123	5.07224	5.1631	5.28338	6.05025	5.58236	4.90564	4.69065	4.979	5.95267	5.1094	4.73406	2.4012	5.12181	3.56611	4.42221	4.27157	4.64417	3.22567	3.11307	2.65778	-1.09809	0.0165668	-0.458011	0.373801	2	0	1	1	2	1	1	2	1	0	2
C003	4.80513	5.07697	5.22168	5.8931	5.85931	4.66162	4.73528	5.14386	5.9115	5.01635	4.54889	3.27963	4.46381	3.87451	4.52278	4.19139	4.60452	3.00062	3.06008	2.59146	-0.929719	0.146514	-0.280228	0.52695	2	1	0	1	0	1	1	0	1	0	2
C021	4.65239	4.67414	4.95266	5.85496	6.02124	4.64945	4.53298	5.178	5.81009	4.85801	4.89083	4.36037	5.15061	5.22757	4.44939	4.34203	4.51239	2.81923	2.93118	2.52704	-1.08873	0.153507	-0.304595	0.390176	1	2	1	2	0	0	0	1	2	1	2
C030	4.74684	5.60623	5.90012	5.82693	5.78068	4.76402	4.57747	4.97781	6.10263	4.11924	4.3595	3.06524	4.79304	3.98893	4.28382	3.98372	4.51911	3.14108	2.96215	2.51659	-0.953196	0.201619	-0.353238	0.511961	0	2	0	1	0	1	2	0	0	0	2
C033	4.70394	5.15231	5.38103	5.82954	6.0716	4.68684	4.74328	5.24982	5.92669	5.11227	5.24937	3.00609	5.6006	3.78254	4.50384	4.20852	4.62825	3.14828	3.10197	2.84361	-1.29251	-0.0337435	-0.321437	0.429561	2	2	0	2	0	0	0	0	1	0	2
C035	4.73488	5.44748	5.62573	5.92296	5.91642	4.77713	4.55792	5.10178	5.9162	4.56392	4.81015	3.4364	5.34434	3.84485	4.45762	4.28332	4.48409	3.16008	2.87862	2.54464	-0.978396	-0.0122222	-0.422955	0.346139	1	2	0	1	0	0	0	0	1	0	2
C058	4.91419	5.37751	5.45976	6.04298	5.75995	4.8493	4.82801	5.13333	5.87068	4.48464	4.60329	3.21439	5.11922	4.30242	4.45062	4.33063	4.57152	3.33084	3.05196	2.70747	-1.01029	0.218105	-0.327762	0.470864	2	2	0	2	0	1	1	0	1	0	2
C059	4.84773	5.41924	5.49549	5.98436	6.0053	4.74949	4.81862	5.19564	6.0634	5.34957	4.88875	4.25742	5.24582	4.95484	4.61821	4.31849	4.65546	3.54805	3.08286	2.83315	-0.889509	0.106898	-0.400153	0.362127	1	2	0	1	0	2	0	0	2	0	2
C074	4.70267	5.19548	5.29982	5.84813	5.98521	4.61604	4.42521	5.18889	5.76989	5.40986	4.81624	4.0637	5.15257	4.82408	4.31509	4.31049	4.6843	3.41275	3.0618	2.6226	-0.828558	0.233977	-0.18903	0.567901	0	2	1	1	0	1	1	0	0	1	2
C079	4.88158	5.3987	5.56136	6.08853	5.83949	4.77805	4.62876	5.11213	5.88001	4.70784	4.65165	3.22144	4.83716	4.22072	4.3577	4.29024	4.44464	3.37192	2.91492	2.55602	-1.40274	0.229118	-0.475975	0.441625	1	2	1	1	0	1	1	0	1	0	2
C083	4.88357	5.24138	5.27533	5.98833	5.91988	4.7578	4.55312	5.08133	5.9201	5.03679	4.69163	3.5889	4.82558	4.23802	4.44485	4.2058	4.56376	3.36171	3.00802	2.61513	-1.08972	0.154879	-0.490127	0.346222	1	2	0	2	0	1	1	0	1	0	2
C085	4.57386	5.5553	5.63344	5.65556	5.69666	4.61727	4.87631	5.0018	6.15324	4.86621	4.49708	2.93068	4.74053	3.67024	4.48958	3.92141	4.60484	2.83044	3.0727	2.70801	-0.963334	0.00561538	-0.379314	0.469119	1	1	0	2	1	2	0	2	0	0	2
C095	4.72609	5.23272	5.18687	5.90682	5.99852	4.77374	4.6435	5.2171	6.03846	5.30555	5.01948	4.30108	5.23489	4.96986	4.50184	4.3285	4.67137	3.23343	3.06051	2.68823	-0.86195	-0.0367212	-0.335341	0.454467	1	2	1	2	0	1	0	1	2	0	2
C096	4.69049	4.96678	4.97899	5.92173	5.94852	4.63952	4.53799	5.08958	5.99277	5.1974	4.67866	3.8977	4.79939	5.17187	4.49662	4.25124	4.5571	3.13881	2.95604	2.55349	-1.01291	-0.0193517	-0.375321	0.345237	1	1	1	2	1	0	1	1	2	1	2
C110	4.97566	5.22275	5.1892	5.90599	5.79927	4.90389	4.63509	5.1529	6.00329	5.00134	5.13899	4.44832	4.50347	5.27274	4.68319	4.45452	4.6121	3.50968	3.08793	2.59335	-0.977521	0.0178765	-0.321862	0.441978	1	2	0	0	0	1	1	0	2	0	2
C111	4.74709	5.489	5.58554	5.83438	5.93324	4.73698	4.50748	5.17819	5.92253	5.20105	4.9114	3.18484	5.05752	3.81471	4.59209	4.35619	4.59385	3.34036	3.05697	2.86067	-0.956273	0.144455	-0.444132	0.385033	1	2	0	0	0	1	0	0	1	0	2
C112	4.87339	4.84552	4.63002	5.89996	5.81052	5.0229	4.66096	5.12696	5.6671	4.89342	4.62211	4.72356	4.85407	5.77381	4.56474	4.34293	4.6532	3.61855	3.11049	2.86931	-0.83819	0.42021	-0.166275	0.551623	1	2	1	2	0	2	1	0	2	0	2
C132	4.66541	5.13585	5.11639	5.86023	5.94188	4.67803	4.68254	5.141	6.09794	4.9601	4.71912	4.53823	4.96998	5.47037	4.63904	4.27484	4.57709	2.77987	3.03251	2.45751	-1.03443	-0.168181	-0.513147	0.35732	2	1	1	1	2	0	1	1	2	1	1
R001	4.52652	5.00649	5.11009	5.81442	5.77844	4.40353	4.46437	5.02006	5.95762	4.69707	4.8917	3.18996	4.58139	3.93849	4.40803	4.04021	4.55018	3.04207	3.01646	2.45178	-0.572452	-0.239477	-0.317355	0.523728	1	0	0	1	2	0	0	2	1	0	2
R002	4.69485	5.17914	5.36166	5.86662	5.9573	4.61579	4.85871	5.19831	6.00886	4.87529	4.97911	3.40615	4.82355	3.89291	4.47603	4.2961	4.49226	3.02862	2.97736	2.57115	-1.09707	0.0555856	-0.42653	0.2657	1	0	1	1	2	0	0	2	1	0	2
R007	4.68612	5.22921	5.20934	5.82613	6.0001	4.69725	4.58858	5.17095	5.98905	5.04683	5.03576	2.90305	5.00162	3.54848	4.4239	4.25219	4.62089	3.2469	3.02328	2.50127	-1.12996	-0.0767802	-0.375197	0.479693	1	0	1	1	2	0	1	2	1	0	2
R008	4.68727	5.27777	5.57674	5.86053	5.928	4.62827	4.78576	5.21134	6.03831	4.98224	4.95359	3.86834	4.93335	3.81185	4.46958	4.36332	4.60775	3.26073	3.04335	2.49834	-0.943208	0.0751712	-0.594914	0.201657	0	0	0	0	2	0	1	2	1	0	2
R010	4.68152	5.14145	5.34866	5.85472	6.00811	4.67085	4.44159	5.13442	5.97593	4.93333	4.86886	2.6895	4.97552	3.86227	4.44269	4.26162	4.63479	3.12774	3.05762	2.52688	-0.978085	0.028634	-0.36622	0.430847	1	0	1	1	2	0	1	2	1	0	2
R015	4.60628	5.31278	5.47826	5.8034	5.91249	4.63229	4.61977	5.15167	5.92932	4.92719	4.94644	3.86897	4.89262	3.77239	4.38733	4.25437	4.49761	3.07959	2.96204	2.3886	-1.1904	0.185113	-0.479657	0.45079	1	0	1	0	2	0	0	2	1	0	2
R016	4.66429	5.50855	5.42105	5.79789	5.98882	4.67517	4.5296	5.15515	5.91633	5.03485	4.69946	2.71016	4.83551	3.69601	4.456	4.23866	4.63138	3.27736	3.08003	2.56925	-1.02169	0.165966	-0.381229	0.475952	0	0	0	0	2	1	0	2	1	0	2
R017	4.75604	5.2208	5.37059	5.81894	5.93488	4.76546	4.6972	5.1131	5.93067	4.94354	4.78569	3.03704	4.90358	3.68829	4.45428	4.24617	4.55084	2.99718	3.02143	2.74621	-0.591715	0.00237692	-0.288765	0.550193	0	0	0	0	2	0	1	2	1	0	2
R018	4.71868	5.63544	5.37628	5.79108	5.93419	4.83126	4.61634	5.16344	5.94108	4.9275	4.99895	3.07968	4.92661	3.90904	4.4511	4.34855	4.56861	3.25628	3.02918	2.65951	-1.01492	0.203396	-0.316087	0.553814	0	0	0	0	2	1	0	2	1	0	2
R019	4.60119	5.20143	5.26238	5.7284	5.87027	4.66164	4.47908	5.07479	5.9475	4.96444	5.06116	3.12435	4.99265	4.06117	4.47399	4.20293	4.58652	3.23914	3.03773	2.60042	-1.08492	0.0233399	-0.352511	0.598658	2	0	1	1	2	0	1	2	1	1	2
R020	4.79299	5.34218	5.23484	5.92266	5.96354	4.7381	4.62874	5.19657	6.03732	5.40793	4.99912	3.98678	4.86701	4.82634	4.58971	4.42986	4.63509	3.11369	3.07087	2.65137	-1.08748	0.177578	-0.553618	0.300262	2	0	1	1	2	1	1	2	2	0	1
R023	4.75287	5.30817	5.43625	5.88949	5.93429	4.85248	4.63931	5.1589	6.34641	4.92322	4.51515	2.87248	4.47825	3.79967	4.28528	3.99246	4.48386	3.24868	2.94988	2.58639	-0.843162	0.0191567	-0.471141	0.433886	1	0	0	1	2	1	0	2	1	0	2
R024	4.97361	5.31589	5.26055	6.09612	5.74784	4.93433	4.83947	5.00608	5.98231	5.15206	4.87126	3.07273	4.80839	3.74763	4.49262	4.29855	4.59682	3.17156	3.04934	2.62923	-1.03033	0.0768264	-0.350057	0.458867	1	0	1	1	2	1	1	2	1	0	2
R025	4.77754	5.39867	5.60139	5.92376	5.97602	4.70842	4.55723	5.19495	6.02299	5.22882	4.70874	3.54444	5.18084	4.00258	4.56363	4.36708	4.55377	3.0572	3.02743	2.66918	-1.02054	0.133713	-0.34253	0.450683	1	0	1	0	2	1	0	2	1	0	2
R026	4.77953	5.39319	5.54101	5.92156	5.92805	4.7202	4.64531	5.11177	5.87041	4.97628	4.85605	2.86133	5.26086	3.84958	4.49269	4.31546	4.67797	3.25897	3.09178	2.69296	-1.0012	0.232184	-0.405001	0.381602	1	0	0	0	2	1	0	2	1	0	2
R028	4.72321	4.72193	5.07947	5.82103	5.68124	4.65729	4.46248	5.02675	5.87509	4.66444	4.48991	2.63396	4.34333	3.56014	4.45599	4.13987	4.54637	2.93265	2.9868	2.33589	-0.890279	-0.0951239	-0.448966	0.238279	2	0	2	2	2	0	1	2	1	0	2
R032	4.83094	5.23684	5.11343	5.97669	5.72868	4.71795	4.99587	5.01575	5.96975	5.08091	4.59665	3.15581	4.43702	3.83875	4.38872	4.26705	4.59705	3.19342	2.99998	2.68999	-0.779277	-0.0929914	-0.23981	0.511314	1	0	2	1	2	1	1	2	1	0	2
R034	4.72231	5.13972	5.49939	5.92149	6.10235	4.68501	4.71264	5.22578	6.05219	5.03064	4.50806	4.43678	4.88362	5.39662	4.42331	4.29873	4.61273	3.14962	3.05851	2.76438	-1.23737	0.108948	-0.311934	0.433143	1	0	2	1	2	1	1	2	2	0	2
R036	4.77248	5.43005	5.58865	5.97081	6.05711	4.70229	4.60561	5.24864	5.99361	5.21301	4.71912	4.60066	5.33101	5.43735	4.42141	4.25829	4.55408	3.31005	3.01068	2.84783	-0.997783	0.15405	-0.202228	0.521956	1	0	1	1	2	1	1	2	2	0	2
R037	4.87482	5.1418	5.23133	5.92516	5.91108	4.73161	4.7214	5.22626	5.96714	4.93616	4.37301	2.79325	4.54599	3.72562	4.54191	4.39145	4.51774	3.11845	2.93164	2.46069	-1.07052	0.00629214	-0.472386	0.287083	2	0	0	2	2	0	2	2	1	0	2
R038	4.76025	5.42015	5.58774	5.95864	5.79567	4.83547	4.68953	5.05888	5.72648	4.65848	4.33257	3.92108	4.76766	5.25	4.50728	4.28381	4.54726	3.22433	3.05707	2.7891	-1.00335	0.26057	-0.611021	0.32214	2	0	0	0	2	0	0	2	2	0	2
R039	4.8038	5.09388	5.23804	5.96148	5.9384	4.8518	4.61344	5.11683	5.97726	4.84119	4.78384	3.2957	5.34134	3.91616	4.46049	4.10354	4.58462	3.15382	3.00717	2.54225	-1.0569	0.0341882	-0.254049	0.48615	2	0	1	0	2	0	0	2	2	1	2
R040	5.07845	5.31001	5.31004	6.17241	6.07003	5.03503	4.6639	5.1607	6.02123	5.26241	4.77464	4.50842	5.61531	5.46587	4.74249	4.25094	4.65086	3.26818	3.05585	2.87561	-1.22581	0.090133	-0.114735	0.516948	2	0	1	1	2	0	2	2	2	0	1
R041	4.77337	5.52134	5.56029	5.88792	6.01658	4.76599	4.51787	5.20443	5.86559	4.92099	4.39434	4.27903	4.72713	5.67264	4.53942	4.27333	4.46885	2.98468	2.98483	2.69462	-1.04148	0.162181	-0.398915	0.289196	1	0	1	1	2	1	0	2	2	0	2
R043	4.70923	5.43241	5.60214	5.84788	5.94306	4.72847	4.6067	5.11364	5.84848	4.67708	4.23578	2.79944	4.45262	3.91552	4.50846	4.26162	4.59917	3.09026	3.03669	2.81876	-1.08619	0.229859	-0.382751	0.439715	1	0	0	0	2	0	0	2	1	0	2
R044	4.93872	5.6261	5.49737	5.88808	5.95174	4.7357	4.54002	5.22465	5.97394	5.02755	4.52276	4.46595	4.27915	5.65435	4.49277	4.45867	4.55766	3.26037	3.05691	2.62948	-0.965465	0.346515	-0.191989	0.553763	1	0	1	1	2	0	2	2	2	0	2
R045	4.67075	5.43153	5.41897	5.79948	5.88375	4.64187	4.85755	5.19489	5.96416	4.97139	4.52598	3.57294	4.49587	4.97039	4.44507	4.33933	4.50514	3.02661	3.02272	2.74333	-0.700456	0.0414218	-0.327571	0.480674	2	0	0	0	2	0	0	2	2	0	2
R046	4.67995	5.53962	5.53238	5.87934	6.01304	4.75388	4.70992	5.14537	5.95931	5.04451	4.64085	4.41631	5.06883	4.99336	4.40917	4.34633	4.56308	3.05762	2.97463	2.52985	-1.06586	0.0874405	-0.473854	0.255062	2	0	1	1	2	1	0	2	2	0	2
R047	4.71903	5.13261	5.08792	5.88844	5.89437	4.80446	4.52211	5.14712	5.96	4.74183	4.73653	2.50634	5.03631	3.44799	4.47536	4.06057	4.48953	3.1984	2.95666	2.60984	-0.647395	-0.15007	-0.0793158	0.666905	2	0	1	2	1	0	0	2	1	0	1
R048	4.82242	5.64791	5.51859	5.85513	5.86016	4.98653	4.85692	5.12605	5.91	5.09964	4.71423	3.06553	5.13319	3.84704	4.56837	4.2584	4.71	3.52556	3.13121	2.82064	-0.572725	0.184708	-0.343401	0.480628	0	1	0	0	1	2	1	1	1	0	2
R049	4.6372	5.49168	5.64161	5.78044	5.89737	4.80385	4.66285	5.10742	5.90171	4.99551	4.96553	4.55252	5.07828	4.88476	4.51453	4.34284	4.62687	3.3966	3.03132	2.76114	-1.07136	0.198824	-0.300246	0.46656	0	0	1	0	1	1	0	1	2	0	2
R050	4.6514	5.10858	5.05793	5.92068	6.02035	4.71073	4.58067	5.19609	6.01631	5.04111	4.54999	3.89897	4.52989	4.84409	4.56785	4.31141	4.55362	3.21462	3.00412	2.53502	-1.057	0.0760951	-0.323588	0.440409	1	0	0	1	2	0	1	2	2	0	2
R061	4.89	5.67989	5.61088	6.02683	6.03488	4.76522	4.67054	5.24611	5.9328	5.13165	4.83454	2.93679	5.31653	4.74313	4.53293	4.33946	4.61053	3.48216	3.08366	2.83331	-1.04042	0.303089	-0.350508	0.500103	1	1	1	1	1	1	0	1	2	0	2
R068	4.88839	4.78452	4.99785	5.95414	5.98007	4.78847	4.92597	5.28267	6.08456	4.6033	5.16679	4.50862	5.93854	5.7925	4.59176	4.26129	4.57478	3.35788	3.03795	2.87517	-1.06894	0.0626157	-0.0390869	0.596855	2	0	2	2	2	0	2	2	2	1	1
R070	4.79877	4.88478	5.29505	5.90111	6.02218	4.67224	4.61294	5.19502	5.95005	5.13568	4.68832	4.29833	5.30795	5.25213	4.49436	4.21198	4.60773	3.26183	3.05458	2.6887	-0.953522	0.16337	-0.374752	0.323803	2	0	2	0	2	0	0	2	2	1	2
R071	4.79283	5.09339	5.27456	5.91033	6.03047	4.68722	4.67011	5.24975	6.03887	5.16989	4.90421	4.58766	5.10781	5.47145	4.46824	4.20195	4.50335	3.12331	2.93133	2.58377	-1.02473	0.0518835	-0.16263	0.422867	2	0	2	1	2	0	1	2	2	0	2
R075	4.82095	4.44547	4.58983	5.95672	5.49481	4.704	4.79435	4.9716	5.89135	4.11361	4.52533	4.21932	4.73439	5.28734	4.38089	4.01843	4.45429	3.1176	2.81491	2.38264	-1.18561	-0.150339	-0.274197	0.283821	2	0	2	1	2	0	1	2	2	1	2
R081	5.17018	4.54898	4.70512	6.1046	5.72082	4.92807	5.21339	5.10197	6.13226	5.07166	4.24621	4.28128	4.42582	5.34671	4.64108	4.38454	4.55837	2.97548	2.9825	2.46968	-1.07179	0.0754513	-0.162212	0.38254	2	0	2	1	2	0	1	2	2	1	2
R087	4.77762	5.05122	5.41733	5.9423	6.07474	4.68544	4.67048	5.20258	5.96853	5.03189	4.89856	4.43813	5.21703	5.4086	4.54101	4.36358	4.59338	3.21806	3.04932	2.54106	-1.07482	0.125666	-0.438458	0.468669	1	0	1	1	2	1	1	2	2	0	2
R088	4.81403	5.26287	5.33886	5.94114	5.9083	4.71589	4.47974	5.10393	5.97628	5.08022	4.8048	4.26538	4.76373	4.90629	4.46203	4.26419	4.54424	3.2524	2.95857	2.5672	-1.09206	0.0700538	-0.305164	0.5434	1	0	1	2	2	1	1	2	2	0	2
R089	4.6838	5.24209	5.3748	5.83216	5.77347	4.62178	4.49069	5.04141	5.88239	4.9317	4.68777	4.34916	4.78807	5.10289	4.44633	4.11923	4.6717	3.2858	3.02802	2.55018	-1.10969	0.145394	-0.457292	0.445226	1	0	1	1	2	1	1	2	2	0	2
R090	4.60812	5.00106	5.21114	5.69955	5.6442	4.56431	4.58009	4.95517	5.76728	4.64143	5.23465	3.44211	5.3069	3.69705	4.42458	4.04796	4.60143	3.20316	2.99748	2.57743	-1.12127	-0.0168496	-0.183336	0.645041	2	0	2	2	2	0	0	2	1	1	2
R092	4.75672	5.33276	5.41931	5.92333	6.01732	4.70345	4.52552	5.22922	5.94163	5.03836	4.62317	4.82304	4.89129	5.74374	4.43498	4.36939	4.58093	3.33065	3.01226	2.72916	-0.939999	0.179533	-0.362399	0.394769	1	1	1	0	2	0	0	2	2	0	2
R093	4.76633	5.41054	5.43607	5.94413	5.95439	4.82007	4.59687	5.17055	5.96702	5.03561	5.05829	4.54702	5.16066	5.25991	4.49404	4.39271	4.59607	3.29421	3.00997	2.57668	-1.04277	0.201956	-0.353926	0.421792	2	1	2	0	2	0	0	2	2	0	2
R094	4.68918	5.42673	5.5059	5.81945	5.87984	4.74992	4.50784	5.08205	5.9087	5.13626	4.94333	3.18851	4.77001	3.86686	4.49623	4.29911	4.73933	3.20311	2.954	2.68721	-1.09578	0.158091	-0.348443	0.647985	0	0	1	0	1	1	0	2	1	0	1
R097	4.72815	5.10528	5.07352	5.83088	5.94755	4.64668	4.95498	5.16662	5.93495	4.85744	4.57078	2.82142	4.88846	3.65816	4.51132	4.28109	4.60547	3.25763	3.03843	2.58528	-1.13874	0.101698	-0.361328	0.382103	2	0	2	2	2	0	2	2	1	0	2
R099	4.54651	4.64805	5.04727	5.86314	5.89567	4.65513	4.58657	5.03826	5.80921	4.26637	4.76931	2.97849	5.32337	3.58492	4.31363	4.11731	4.51809	3.13036	2.9435	2.5346	-1.0742	-0.00524081	-0.679592	0.264164	2	0	1	1	2	0	0	2	1	0	2
R102	4.70846	5.4776	5.56991	5.84448	5.77448	4.7686	4.81037	5.07301	5.88132	5.02762	4.68488	2.82839	5.21138	3.78867	4.53626	4.1301	4.52038	3.1669	3.02735	2.55434	-0.928502	0.228015	-0.441681	0.308464	2	1	2	2	1	0	2	2	0	1	2
R104	4.64419	4.58446	4.64992	5.77885	5.94422	4.6911	4.40242	5.03415	5.92445	4.3197	4.71625	5.23287	4.43485	6.00835	4.75318	4.1541	4.51639	3.04415	3.1377	2.60482	-1.34162	-0.145701	-0.377085	0.453597	2	0	2	2	2	0	0	2	2	2	0
R119	4.7311	5.62863	5.57352	5.95397	5.99818	4.84486	4.47381	5.10603	5.91068	5.048	4.38329	4.45824	4.97239	5.2575	4.51256	4.40658	4.55958	3.24433	3.03539	2.64683	-1.07134	0.0902656	-0.479636	0.30028	1	0	1	0	2	2	0	2	2	0	2
R120	4.8584	5.1956	5.21687	5.9364	5.90638	4.79537	4.61791	5.13118	5.9525	5.1044	4.55598	2.80475	5.11882	3.98074	4.49173	4.24509	4.57311	3.55997	3.00835	2.61949	-1.0249	0.236849	-0.481782	0.401005	2	0	1	1	1	0	1	2	1	1	1
R124	4.75143	5.35135	5.53575	5.99399	6.02462	4.71946	4.64683	5.14161	5.97019	5.0089	4.81829	4.02813	5.55029	5.2341	4.48895	4.38867	4.60325	3.09503	3.03616	2.67529	-1.08293	0.109172	-0.488137	0.292362	1	0	1	1	2	1	0	2	2	0	2
R125	4.77744	4.78629	5.05129	5.84143	5.78564	4.75853	4.68766	5.19484	5.91933	4.79442	4.58856	3.18722	4.4498	3.70397	4.46925	4.29205	4.60031	3.00114	3.05213	2.63833	-1.07791	-0.167079	-0.475867	0.361752	2	0	0	1	2	0	1	2	1	0	2
R126	4.6424	5.17679	5.43274	5.79908	5.90596	4.59593	4.58493	5.15979	5.94136	4.8169	5.18414	4.4462	4.95665	5.53913	4.42871	4.32573	4.61748	3.20832	3.06178	2.78047	-1.09889	0.124665	-0.379245	0.551191	2	0	1	0	2	0	0	2	2	1	2
R127	4.89332	4.77461	4.75401	6.00908	5.57587	4.8294	4.62565	4.89254	5.81737	4.873	4.62139	3.26459	5.32698	3.59691	4.46555	3.97444	4.51877	2.91341	2.94342	2.31933	-1.20911	-0.0114933	-0.44207	0.376203	2	0	2	2	2	0	1	2	1	0	2
R131	4.82624	4.94138	5.07938	5.84325	5.91818	4.76504	5.03645	5.20992	6.02745	4.7298	4.82136	4.688	5.59197	5.30062	4.55488	4.15545	4.57455	3.20702	3.01811	2.66517	-1.16124	0.165298	-0.407461	0.367009	2	0	2	2	2	0	2	2	2	2	1

## Sheet: QTLs>5.0
genotype	1-penten-3-one	3-methylbutanol	2-methylbutanol	cis-3-hexenal	hexanal	trans-2-hexenal	cis-3-hexenol	trans-2-heptenal	6-methyl-5-hepten-2-one	2-isobutylthiazole	phenylacetaldehyde	2-methoxyphenol	phenylethanol	methyl salicylate	beta-damascenone	beta-ionone	glucose	sucrose	fructose	myo inositol	malic acid	citric acid	aspartic acid	glutamic acid	rs8340	rs6666	rs7483	rs4837	rs4494	rs6783	rs7143	rs7213	rs6195	rs494	NSGT1	rs4715	rs5534	rs8233
B004	4.87851	5.23749	5.6977	5.99381	5.96554	4.74843	4.43599	5.15662	5.91633	4.70213	4.63962	4.2026	5.31013	5.21023	4.51876	4.28294	4.51396	3.2606	2.97693	2.66662	-0.963121	0.142198	-0.350973	0.287551	2	0	0	2	2	2	0	0	2	2	2	1	2	0
B005	4.68814	5.34169	5.61415	5.86922	5.85974	4.69459	4.58428	5.06386	5.8595	4.90684	4.65479	4.67338	4.84167	5.48793	4.49516	4.13602	4.74345	3.28164	3.07773	2.75545	-0.880048	0.224358	-0.288116	0.510635	2	1	0	2	0	2	0	0	2	2	2	0	2	0
B009	4.78405	5.24905	5.2777	5.84809	5.87094	4.69914	4.95311	5.13296	5.91073	4.96969	4.79749	2.53855	5.12734	3.11253	4.50723	4.35934	4.54779	2.9223	2.94369	2.53285	-1.00073	0.0581823	-0.408803	0.392444	2	0	0	2	1	2	0	0	2	2	1	0	1	1
B011	4.71493	5.26539	5.49258	5.84861	5.88655	4.68467	4.75405	5.19327	5.94077	4.72144	5.04882	4.70279	5.40684	5.56058	4.49647	4.40105	4.56087	3.10761	2.99518	2.47641	-1.20131	-0.0459891	-0.538428	0.301496	2	0	0	1	0	2	0	0	2	2	2	0	2	1
B012	4.69596	5.41115	5.40312	5.84706	5.94772	4.70316	4.90914	5.09877	5.98495	5.13412	4.66987	3.33703	4.96326	3.33584	4.45864	4.20022	4.49736	2.83414	2.94852	2.72284	-0.949891	0.0267565	-0.355326	0.462737	2	0	0	1	1	2	0	0	2	2	1	1	1	0
B013	4.71284	5.28321	5.58699	5.8948	5.88914	4.67753	4.59335	5.18856	5.96542	4.81658	5.0008	4.66013	5.37217	5.5242	4.47757	4.34476	4.60228	3.202	2.99335	2.70599	-1.09162	0.0377851	-0.43321	0.337992	2	0	0	1	0	2	0	0	2	2	2	0	2	1
B014	4.6695	5.13667	5.43648	5.86131	5.85728	4.63599	4.52693	5.06585	5.81815	4.79526	4.55217	4.31367	4.91936	5.1285	4.40238	4.26456	4.576	3.06846	3.01005	2.52112	-1.148	0.200402	-0.384691	0.44443	2	2	0	1	1	2	0	0	2	2	2	0	2	0
B027	4.71184	5.13173	5.14724	5.85068	6.0079	4.72285	4.47427	5.19958	6.04724	5.05653	4.92066	3.78079	5.02596	5.05964	4.47887	4.27702	4.56042	3.29613	2.96466	2.52781	-0.994853	0.0623524	-0.248948	0.462696	2	1	0	1	1	2	0	1	2	2	2	0	2	0
B031	4.76991	5.17312	5.17536	5.84885	5.9371	4.60148	4.75274	5.21824	6.00883	5.15361	4.69619	4.00521	4.76299	4.74456	4.47753	4.22482	4.6403	3.27598	3.19018	2.77018	-1.08951	0.127738	-0.347738	0.45323	1	2	0	1	1	2	1	1	2	2	2	0	2	0
B053	4.73504	5.27672	5.14092	5.94726	5.93802	4.71088	4.4449	5.14477	6.07939	5.11226	4.99897	2.58896	5.01012	3.38136	4.49709	4.15168	4.51659	3.10591	2.92363	2.57541	-0.926161	0.231714	-0.267277	0.492236	2	1	0	2	2	2	0	0	2	2	1	1	2	0
B055	4.72712	5.50336	5.29122	5.91491	5.92621	4.73956	4.51417	5.21836	5.97125	5.10685	4.88379	4.03714	4.49466	5.05031	4.53075	4.32601	4.62301	3.08786	3.04242	2.60443	-0.937137	0.277221	-0.501675	0.427802	2	1	0	0	1	2	0	0	2	2	2	0	2	0
B056	4.79695	5.41842	5.65485	5.82348	5.63209	4.81382	5.01167	4.91862	5.78691	4.76444	4.68249	4.37522	5.4972	5.32191	4.49157	3.97205	4.47497	3.40193	2.93706	2.50701	-1.12417	0.103122	-0.245227	0.516609	2	0	0	2	2	1	0	1	2	2	2	0	2	0
B057	4.87002	4.77517	4.74985	5.94182	6.11144	4.89663	4.77874	5.22935	6.053	4.84873	4.35968	4.14859	3.92436	4.71147	4.58858	4.37643	4.49605	3.30886	3.02145	2.72427	-0.774701	-0.157435	-0.295795	0.555068	2	1	0	2	2	2	0	0	2	2	2	2	1	0
B072	4.75879	5.29569	5.34368	5.95656	6.00671	4.73157	4.71523	5.08891	5.98757	5.08886	4.4046	2.23417	4.51326	3.47077	4.52012	4.2085	4.48929	3.20753	3.04614	2.34825	-0.915058	0.214504	-0.407389	0.445267	2	2	0	2	2	2	0	0	2	2	1	2	1	1
B073	4.79786	5.12326	4.88333	5.8853	5.99146	4.76796	4.81411	5.21355	5.98719	5.14329	4.67039	3.77509	4.38811	4.47573	4.50475	4.36268	4.5544	2.89516	2.99541	2.59495	-0.906504	0.106845	-0.278409	0.560529	2	0	0	0	2	2	0	0	2	2	2	2	1	0
B080	4.81585	4.83227	5.27314	6.04748	6.06644	4.82991	4.7311	5.22535	6.07799	4.73878	4.67889	4.39059	5.32863	5.3564	4.57738	4.35515	4.60511	3.32902	3.05951	2.67955	-1.31212	0.041148	-0.386594	0.331842	2	0	0	2	2	2	0	0	2	2	2	0	2	0
B091	4.73788	5.42427	5.41242	5.85792	5.97195	4.79695	4.81191	5.15331	5.94067	5.24426	4.77554	4.12321	4.98558	5.06353	4.47218	4.27289	4.6303	3.39928	3.04978	2.8747	-0.993107	0.115937	-0.353749	0.372021	1	2	1	2	0	2	0	0	2	2	2	0	2	0
B098	4.51223	4.97059	5.10865	5.74803	5.77176	4.6495	4.24373	5.00585	5.86159	4.56559	5.0042	2.97892	5.32647	3.42241	4.36437	3.97019	4.63531	3.43331	3.0512	2.68519	-0.993737	-0.00737834	-0.350166	0.454328	2	0	0	1	1	2	0	0	2	2	1	0	2	0
B121	4.70469	5.17753	5.21127	5.82926	5.93664	4.68945	4.43015	5.21261	5.92377	4.66252	4.60022	2.21178	4.63793	3.28706	4.45551	4.34861	4.59426	3.08692	3.00341	2.52532	-1.09554	-0.0609605	-0.357994	0.417735	2	2	0	1	2	2	0	1	2	2	1	1	2	0
B123	5.07224	5.1631	5.28338	6.05025	5.58236	4.90564	4.69065	4.979	5.95267	5.1094	4.73406	2.4012	5.12181	3.56611	4.42221	4.27157	4.64417	3.22567	3.11307	2.65778	-1.09809	0.0165668	-0.458011	0.373801	2	1	0	1	1	2	1	1	2	2	1	0	2	0
C003	4.80513	5.07697	5.22168	5.8931	5.85931	4.66162	4.73528	5.14386	5.9115	5.01635	4.54889	3.27963	4.46381	3.87451	4.52278	4.19139	4.60452	3.00062	3.06008	2.59146	-0.929719	0.146514	-0.280228	0.52695	2	0	1	0	1	0	1	1	0	1	1	0	2	1
C021	4.65239	4.67414	4.95266	5.85496	6.02124	4.64945	4.53298	5.178	5.81009	4.85801	4.89083	4.36037	5.15061	5.22757	4.44939	4.34203	4.51239	2.81923	2.93118	2.52704	-1.08873	0.153507	-0.304595	0.390176	1	0	2	1	2	0	0	0	1	1	2	1	2	2
C030	4.74684	5.60623	5.90012	5.82693	5.78068	4.76402	4.57747	4.97781	6.10263	4.11924	4.3595	3.06524	4.79304	3.98893	4.28382	3.98372	4.51911	3.14108	2.96215	2.51659	-0.953196	0.201619	-0.353238	0.511961	0	0	2	0	1	0	1	2	0	0	0	0	2	1
C033	4.70394	5.15231	5.38103	5.82954	6.0716	4.68684	4.74328	5.24982	5.92669	5.11227	5.24937	3.00609	5.6006	3.78254	4.50384	4.20852	4.62825	3.14828	3.10197	2.84361	-1.29251	-0.0337435	-0.321437	0.429561	2	0	2	0	2	0	0	0	0	0	1	0	2	2
C035	4.73488	5.44748	5.62573	5.92296	5.91642	4.77713	4.55792	5.10178	5.9162	4.56392	4.81015	3.4364	5.34434	3.84485	4.45762	4.28332	4.48409	3.16008	2.87862	2.54464	-0.978396	-0.0122222	-0.422955	0.346139	1	0	2	0	1	0	0	0	0	0	1	0	2	2
C058	4.91419	5.37751	5.45976	6.04298	5.75995	4.8493	4.82801	5.13333	5.87068	4.48464	4.60329	3.21439	5.11922	4.30242	4.45062	4.33063	4.57152	3.33084	3.05196	2.70747	-1.01029	0.218105	-0.327762	0.470864	2	0	2	0	2	0	1	1	0	0	1	0	2	2
C059	4.84773	5.41924	5.49549	5.98436	6.0053	4.74949	4.81862	5.19564	6.0634	5.34957	4.88875	4.25742	5.24582	4.95484	4.61821	4.31849	4.65546	3.54805	3.08286	2.83315	-0.889509	0.106898	-0.400153	0.362127	1	0	2	0	1	0	2	0	0	2	2	0	2	2
C074	4.70267	5.19548	5.29982	5.84813	5.98521	4.61604	4.42521	5.18889	5.76989	5.40986	4.81624	4.0637	5.15257	4.82408	4.31509	4.31049	4.6843	3.41275	3.0618	2.6226	-0.828558	0.233977	-0.18903	0.567901	0	1	2	1	1	0	1	1	0	0	0	1	2	2
C079	4.88158	5.3987	5.56136	6.08853	5.83949	4.77805	4.62876	5.11213	5.88001	4.70784	4.65165	3.22144	4.83716	4.22072	4.3577	4.29024	4.44464	3.37192	2.91492	2.55602	-1.40274	0.229118	-0.475975	0.441625	1	0	2	1	1	0	1	1	0	1	1	0	2	1
C083	4.88357	5.24138	5.27533	5.98833	5.91988	4.7578	4.55312	5.08133	5.9201	5.03679	4.69163	3.5889	4.82558	4.23802	4.44485	4.2058	4.56376	3.36171	3.00802	2.61513	-1.08972	0.154879	-0.490127	0.346222	1	0	2	0	2	0	1	1	0	1	1	0	2	2
C085	4.57386	5.5553	5.63344	5.65556	5.69666	4.61727	4.87631	5.0018	6.15324	4.86621	4.49708	2.93068	4.74053	3.67024	4.48958	3.92141	4.60484	2.83044	3.0727	2.70801	-0.963334	0.00561538	-0.379314	0.469119	1	0	1	0	2	1	2	0	2	1	0	0	2	2
C095	4.72609	5.23272	5.18687	5.90682	5.99852	4.77374	4.6435	5.2171	6.03846	5.30555	5.01948	4.30108	5.23489	4.96986	4.50184	4.3285	4.67137	3.23343	3.06051	2.68823	-0.86195	-0.0367212	-0.335341	0.454467	1	0	2	1	2	0	1	0	1	1	2	0	2	1
C096	4.69049	4.96678	4.97899	5.92173	5.94852	4.63952	4.53799	5.08958	5.99277	5.1974	4.67866	3.8977	4.79939	5.17187	4.49662	4.25124	4.5571	3.13881	2.95604	2.55349	-1.01291	-0.0193517	-0.375321	0.345237	1	0	1	1	2	1	0	1	1	1	2	1	2	1
C110	4.97566	5.22275	5.1892	5.90599	5.79927	4.90389	4.63509	5.1529	6.00329	5.00134	5.13899	4.44832	4.50347	5.27274	4.68319	4.45452	4.6121	3.50968	3.08793	2.59335	-0.977521	0.0178765	-0.321862	0.441978	1	1	2	0	0	0	1	1	0	2	2	0	2	2
C111	4.74709	5.489	5.58554	5.83438	5.93324	4.73698	4.50748	5.17819	5.92253	5.20105	4.9114	3.18484	5.05752	3.81471	4.59209	4.35619	4.59385	3.34036	3.05697	2.86067	-0.956273	0.144455	-0.444132	0.385033	1	0	2	0	0	0	1	0	0	1	1	0	2	2
C112	4.87339	4.84552	4.63002	5.89996	5.81052	5.0229	4.66096	5.12696	5.6671	4.89342	4.62211	4.72356	4.85407	5.77381	4.56474	4.34293	4.6532	3.61855	3.11049	2.86931	-0.83819	0.42021	-0.166275	0.551623	1	0	2	1	2	0	2	1	0	2	2	0	2	2
C132	4.66541	5.13585	5.11639	5.86023	5.94188	4.67803	4.68254	5.141	6.09794	4.9601	4.71912	4.53823	4.96998	5.47037	4.63904	4.27484	4.57709	2.77987	3.03251	2.45751	-1.03443	-0.168181	-0.513147	0.35732	2	0	1	1	1	2	0	1	1	1	2	1	1	2
R001	4.52652	5.00649	5.11009	5.81442	5.77844	4.40353	4.46437	5.02006	5.95762	4.69707	4.8917	3.18996	4.58139	3.93849	4.40803	4.04021	4.55018	3.04207	3.01646	2.45178	-0.572452	-0.239477	-0.317355	0.523728	1	2	0	0	1	2	0	0	2	2	1	0	2	1
R002	4.69485	5.17914	5.36166	5.86662	5.9573	4.61579	4.85871	5.19831	6.00886	4.87529	4.97911	3.40615	4.82355	3.89291	4.47603	4.2961	4.49226	3.02862	2.97736	2.57115	-1.09707	0.0555856	-0.42653	0.2657	1	2	0	1	1	2	0	0	2	2	1	0	2	1
R007	4.68612	5.22921	5.20934	5.82613	6.0001	4.69725	4.58858	5.17095	5.98905	5.04683	5.03576	2.90305	5.00162	3.54848	4.4239	4.25219	4.62089	3.2469	3.02328	2.50127	-1.12996	-0.0767802	-0.375197	0.479693	1	2	0	1	1	2	0	1	2	2	1	0	2	1
R008	4.68727	5.27777	5.57674	5.86053	5.928	4.62827	4.78576	5.21134	6.03831	4.98224	4.95359	3.86834	4.93335	3.81185	4.46958	4.36332	4.60775	3.26073	3.04335	2.49834	-0.943208	0.0751712	-0.594914	0.201657	0	1	0	0	0	2	0	1	2	2	1	0	2	2
R010	4.68152	5.14145	5.34866	5.85472	6.00811	4.67085	4.44159	5.13442	5.97593	4.93333	4.86886	2.6895	4.97552	3.86227	4.44269	4.26162	4.63479	3.12774	3.05762	2.52688	-0.978085	0.028634	-0.36622	0.430847	1	2	0	1	1	2	0	1	2	2	1	0	2	1
R015	4.60628	5.31278	5.47826	5.8034	5.91249	4.63229	4.61977	5.15167	5.92932	4.92719	4.94644	3.86897	4.89262	3.77239	4.38733	4.25437	4.49761	3.07959	2.96204	2.3886	-1.1904	0.185113	-0.479657	0.45079	1	2	0	1	0	2	0	0	2	2	1	0	2	2
R016	4.66429	5.50855	5.42105	5.79789	5.98882	4.67517	4.5296	5.15515	5.91633	5.03485	4.69946	2.71016	4.83551	3.69601	4.456	4.23866	4.63138	3.27736	3.08003	2.56925	-1.02169	0.165966	-0.381229	0.475952	0	1	0	0	0	2	1	0	2	2	1	0	2	2
R017	4.75604	5.2208	5.37059	5.81894	5.93488	4.76546	4.6972	5.1131	5.93067	4.94354	4.78569	3.03704	4.90358	3.68829	4.45428	4.24617	4.55084	2.99718	3.02143	2.74621	-0.591715	0.00237692	-0.288765	0.550193	0	1	0	0	0	2	0	1	2	2	1	0	2	2
R018	4.71868	5.63544	5.37628	5.79108	5.93419	4.83126	4.61634	5.16344	5.94108	4.9275	4.99895	3.07968	4.92661	3.90904	4.4511	4.34855	4.56861	3.25628	3.02918	2.65951	-1.01492	0.203396	-0.316087	0.553814	0	1	0	0	0	2	1	0	2	2	1	0	2	2
R019	4.60119	5.20143	5.26238	5.7284	5.87027	4.66164	4.47908	5.07479	5.9475	4.96444	5.06116	3.12435	4.99265	4.06117	4.47399	4.20293	4.58652	3.23914	3.03773	2.60042	-1.08492	0.0233399	-0.352511	0.598658	2	1	0	1	1	2	0	1	2	2	1	1	2	0
R020	4.79299	5.34218	5.23484	5.92266	5.96354	4.7381	4.62874	5.19657	6.03732	5.40793	4.99912	3.98678	4.86701	4.82634	4.58971	4.42986	4.63509	3.11369	3.07087	2.65137	-1.08748	0.177578	-0.553618	0.300262	2	2	0	1	1	2	1	1	2	2	2	0	1	1
R023	4.75287	5.30817	5.43625	5.88949	5.93429	4.85248	4.63931	5.1589	6.34641	4.92322	4.51515	2.87248	4.47825	3.79967	4.28528	3.99246	4.48386	3.24868	2.94988	2.58639	-0.843162	0.0191567	-0.471141	0.433886	1	1	0	0	1	2	1	0	2	1	1	0	2	1
R024	4.97361	5.31589	5.26055	6.09612	5.74784	4.93433	4.83947	5.00608	5.98231	5.15206	4.87126	3.07273	4.80839	3.74763	4.49262	4.29855	4.59682	3.17156	3.04934	2.62923	-1.03033	0.0768264	-0.350057	0.458867	1	2	0	1	1	2	1	1	2	2	1	0	2	1
R025	4.77754	5.39867	5.60139	5.92376	5.97602	4.70842	4.55723	5.19495	6.02299	5.22882	4.70874	3.54444	5.18084	4.00258	4.56363	4.36708	4.55377	3.0572	3.02743	2.66918	-1.02054	0.133713	-0.34253	0.450683	1	2	0	1	0	2	1	0	2	2	1	0	2	1
R026	4.77953	5.39319	5.54101	5.92156	5.92805	4.7202	4.64531	5.11177	5.87041	4.97628	4.85605	2.86133	5.26086	3.84958	4.49269	4.31546	4.67797	3.25897	3.09178	2.69296	-1.0012	0.232184	-0.405001	0.381602	1	1	0	0	0	2	1	0	2	2	1	0	2	1
R028	4.72321	4.72193	5.07947	5.82103	5.68124	4.65729	4.46248	5.02675	5.87509	4.66444	4.48991	2.63396	4.34333	3.56014	4.45599	4.13987	4.54637	2.93265	2.9868	2.33589	-0.890279	-0.0951239	-0.448966	0.238279	2	2	0	2	2	2	0	1	2	2	1	0	2	0
R032	4.83094	5.23684	5.11343	5.97669	5.72868	4.71795	4.99587	5.01575	5.96975	5.08091	4.59665	3.15581	4.43702	3.83875	4.38872	4.26705	4.59705	3.19342	2.99998	2.68999	-0.779277	-0.0929914	-0.23981	0.511314	1	2	0	2	1	2	1	1	2	2	1	0	2	1
R034	4.72231	5.13972	5.49939	5.92149	6.10235	4.68501	4.71264	5.22578	6.05219	5.03064	4.50806	4.43678	4.88362	5.39662	4.42331	4.29873	4.61273	3.14962	3.05851	2.76438	-1.23737	0.108948	-0.311934	0.433143	1	1	0	2	1	2	1	1	2	2	2	0	2	0
R036	4.77248	5.43005	5.58865	5.97081	6.05711	4.70229	4.60561	5.24864	5.99361	5.21301	4.71912	4.60066	5.33101	5.43735	4.42141	4.25829	4.55408	3.31005	3.01068	2.84783	-0.997783	0.15405	-0.202228	0.521956	1	0	0	1	1	2	1	1	2	2	2	0	2	1
R037	4.87482	5.1418	5.23133	5.92516	5.91108	4.73161	4.7214	5.22626	5.96714	4.93616	4.37301	2.79325	4.54599	3.72562	4.54191	4.39145	4.51774	3.11845	2.93164	2.46069	-1.07052	0.00629214	-0.472386	0.287083	2	2	0	0	2	2	0	2	2	2	1	0	2	0
R038	4.76025	5.42015	5.58774	5.95864	5.79567	4.83547	4.68953	5.05888	5.72648	4.65848	4.33257	3.92108	4.76766	5.25	4.50728	4.28381	4.54726	3.22433	3.05707	2.7891	-1.00335	0.26057	-0.611021	0.32214	2	2	0	0	0	2	0	0	2	2	2	0	2	2
R039	4.8038	5.09388	5.23804	5.96148	5.9384	4.8518	4.61344	5.11683	5.97726	4.84119	4.78384	3.2957	5.34134	3.91616	4.46049	4.10354	4.58462	3.15382	3.00717	2.54225	-1.0569	0.0341882	-0.254049	0.48615	2	1	0	1	0	2	0	0	2	2	2	1	2	0
R040	5.07845	5.31001	5.31004	6.17241	6.07003	5.03503	4.6639	5.1607	6.02123	5.26241	4.77464	4.50842	5.61531	5.46587	4.74249	4.25094	4.65086	3.26818	3.05585	2.87561	-1.22581	0.090133	-0.114735	0.516948	2	2	0	1	1	2	0	2	2	2	2	0	1	0
R041	4.77337	5.52134	5.56029	5.88792	6.01658	4.76599	4.51787	5.20443	5.86559	4.92099	4.39434	4.27903	4.72713	5.67264	4.53942	4.27333	4.46885	2.98468	2.98483	2.69462	-1.04148	0.162181	-0.398915	0.289196	1	2	0	1	1	2	1	0	2	2	2	0	2	2
R043	4.70923	5.43241	5.60214	5.84788	5.94306	4.72847	4.6067	5.11364	5.84848	4.67708	4.23578	2.79944	4.45262	3.91552	4.50846	4.26162	4.59917	3.09026	3.03669	2.81876	-1.08619	0.229859	-0.382751	0.439715	1	2	0	0	0	2	0	0	2	2	1	0	2	2
R044	4.93872	5.6261	5.49737	5.88808	5.95174	4.7357	4.54002	5.22465	5.97394	5.02755	4.52276	4.46595	4.27915	5.65435	4.49277	4.45867	4.55766	3.26037	3.05691	2.62948	-0.965465	0.346515	-0.191989	0.553763	1	2	0	1	1	2	0	2	2	2	2	0	2	2
R045	4.67075	5.43153	5.41897	5.79948	5.88375	4.64187	4.85755	5.19489	5.96416	4.97139	4.52598	3.57294	4.49587	4.97039	4.44507	4.33933	4.50514	3.02661	3.02272	2.74333	-0.700456	0.0414218	-0.327571	0.480674	2	2	0	0	0	2	0	0	2	2	2	0	2	2
R046	4.67995	5.53962	5.53238	5.87934	6.01304	4.75388	4.70992	5.14537	5.95931	5.04451	4.64085	4.41631	5.06883	4.99336	4.40917	4.34633	4.56308	3.05762	2.97463	2.52985	-1.06586	0.0874405	-0.473854	0.255062	2	2	0	1	1	2	1	0	2	2	2	0	2	2
R047	4.71903	5.13261	5.08792	5.88844	5.89437	4.80446	4.52211	5.14712	5.96	4.74183	4.73653	2.50634	5.03631	3.44799	4.47536	4.06057	4.48953	3.1984	2.95666	2.60984	-0.647395	-0.15007	-0.0793158	0.666905	2	2	0	1	2	1	0	0	2	2	1	0	1	0
R048	4.82242	5.64791	5.51859	5.85513	5.86016	4.98653	4.85692	5.12605	5.91	5.09964	4.71423	3.06553	5.13319	3.84704	4.56837	4.2584	4.71	3.52556	3.13121	2.82064	-0.572725	0.184708	-0.343401	0.480628	0	2	1	0	0	1	2	1	1	2	1	0	2	2
R049	4.6372	5.49168	5.64161	5.78044	5.89737	4.80385	4.66285	5.10742	5.90171	4.99551	4.96553	4.55252	5.07828	4.88476	4.51453	4.34284	4.62687	3.3966	3.03132	2.76114	-1.07136	0.198824	-0.300246	0.46656	0	2	0	1	0	1	1	0	1	2	2	0	2	2
R050	4.6514	5.10858	5.05793	5.92068	6.02035	4.71073	4.58067	5.19609	6.01631	5.04111	4.54999	3.89897	4.52989	4.84409	4.56785	4.31141	4.55362	3.21462	3.00412	2.53502	-1.057	0.0760951	-0.323588	0.440409	1	2	0	0	1	2	0	1	2	2	2	0	2	2
R061	4.89	5.67989	5.61088	6.02683	6.03488	4.76522	4.67054	5.24611	5.9328	5.13165	4.83454	2.93679	5.31653	4.74313	4.53293	4.33946	4.61053	3.48216	3.08366	2.83331	-1.04042	0.303089	-0.350508	0.500103	1	1	1	1	1	1	1	0	1	2	2	0	2	2
R068	4.88839	4.78452	4.99785	5.95414	5.98007	4.78847	4.92597	5.28267	6.08456	4.6033	5.16679	4.50862	5.93854	5.7925	4.59176	4.26129	4.57478	3.35788	3.03795	2.87517	-1.06894	0.0626157	-0.0390869	0.596855	2	0	0	2	2	2	0	2	2	2	2	1	1	1
R070	4.79877	4.88478	5.29505	5.90111	6.02218	4.67224	4.61294	5.19502	5.95005	5.13568	4.68832	4.29833	5.30795	5.25213	4.49436	4.21198	4.60773	3.26183	3.05458	2.6887	-0.953522	0.16337	-0.374752	0.323803	2	1	0	2	0	2	0	0	2	2	2	1	2	1
R071	4.79283	5.09339	5.27456	5.91033	6.03047	4.68722	4.67011	5.24975	6.03887	5.16989	4.90421	4.58766	5.10781	5.47145	4.46824	4.20195	4.50335	3.12331	2.93133	2.58377	-1.02473	0.0518835	-0.16263	0.422867	2	1	0	2	1	2	0	1	2	2	2	0	2	0
R075	4.82095	4.44547	4.58983	5.95672	5.49481	4.704	4.79435	4.9716	5.89135	4.11361	4.52533	4.21932	4.73439	5.28734	4.38089	4.01843	4.45429	3.1176	2.81491	2.38264	-1.18561	-0.150339	-0.274197	0.283821	2	1	0	2	1	2	0	1	2	2	2	1	2	0
R081	5.17018	4.54898	4.70512	6.1046	5.72082	4.92807	5.21339	5.10197	6.13226	5.07166	4.24621	4.28128	4.42582	5.34671	4.64108	4.38454	4.55837	2.97548	2.9825	2.46968	-1.07179	0.0754513	-0.162212	0.38254	2	1	0	2	1	2	0	1	2	2	2	1	2	0
R087	4.77762	5.05122	5.41733	5.9423	6.07474	4.68544	4.67048	5.20258	5.96853	5.03189	4.89856	4.43813	5.21703	5.4086	4.54101	4.36358	4.59338	3.21806	3.04932	2.54106	-1.07482	0.125666	-0.438458	0.468669	1	1	0	1	1	2	1	1	2	2	2	0	2	1
R088	4.81403	5.26287	5.33886	5.94114	5.9083	4.71589	4.47974	5.10393	5.97628	5.08022	4.8048	4.26538	4.76373	4.90629	4.46203	4.26419	4.54424	3.2524	2.95857	2.5672	-1.09206	0.0700538	-0.305164	0.5434	1	2	0	1	2	2	1	1	2	2	2	0	2	1
R089	4.6838	5.24209	5.3748	5.83216	5.77347	4.62178	4.49069	5.04141	5.88239	4.9317	4.68777	4.34916	4.78807	5.10289	4.44633	4.11923	4.6717	3.2858	3.02802	2.55018	-1.10969	0.145394	-0.457292	0.445226	1	2	0	1	1	2	1	1	2	2	2	0	2	2
R090	4.60812	5.00106	5.21114	5.69955	5.6442	4.56431	4.58009	4.95517	5.76728	4.64143	5.23465	3.44211	5.3069	3.69705	4.42458	4.04796	4.60143	3.20316	2.99748	2.57743	-1.12127	-0.0168496	-0.183336	0.645041	2	2	0	2	2	2	0	0	2	2	1	1	2	0
R092	4.75672	5.33276	5.41931	5.92333	6.01732	4.70345	4.52552	5.22922	5.94163	5.03836	4.62317	4.82304	4.89129	5.74374	4.43498	4.36939	4.58093	3.33065	3.01226	2.72916	-0.939999	0.179533	-0.362399	0.394769	1	1	1	1	0	2	0	0	2	2	2	0	2	0
R093	4.76633	5.41054	5.43607	5.94413	5.95439	4.82007	4.59687	5.17055	5.96702	5.03561	5.05829	4.54702	5.16066	5.25991	4.49404	4.39271	4.59607	3.29421	3.00997	2.57668	-1.04277	0.201956	-0.353926	0.421792	2	2	1	2	0	2	0	0	2	2	2	0	2	0
R094	4.68918	5.42673	5.5059	5.81945	5.87984	4.74992	4.50784	5.08205	5.9087	5.13626	4.94333	3.18851	4.77001	3.86686	4.49623	4.29911	4.73933	3.20311	2.954	2.68721	-1.09578	0.158091	-0.348443	0.647985	0	1	0	1	0	1	1	0	2	2	1	0	1	2
R097	4.72815	5.10528	5.07352	5.83088	5.94755	4.64668	4.95498	5.16662	5.93495	4.85744	4.57078	2.82142	4.88846	3.65816	4.51132	4.28109	4.60547	3.25763	3.03843	2.58528	-1.13874	0.101698	-0.361328	0.382103	2	1	0	2	2	2	0	2	2	2	1	0	2	0
R099	4.54651	4.64805	5.04727	5.86314	5.89567	4.65513	4.58657	5.03826	5.80921	4.26637	4.76931	2.97849	5.32337	3.58492	4.31363	4.11731	4.51809	3.13036	2.9435	2.5346	-1.0742	-0.00524081	-0.679592	0.264164	2	1	0	1	1	2	0	0	2	2	1	0	2	0
R102	4.70846	5.4776	5.56991	5.84448	5.77448	4.7686	4.81037	5.07301	5.88132	5.02762	4.68488	2.82839	5.21138	3.78867	4.53626	4.1301	4.52038	3.1669	3.02735	2.55434	-0.928502	0.228015	-0.441681	0.308464	2	0	1	2	2	1	0	2	2	1	0	1	2	0
R104	4.64419	4.58446	4.64992	5.77885	5.94422	4.6911	4.40242	5.03415	5.92445	4.3197	4.71625	5.23287	4.43485	6.00835	4.75318	4.1541	4.51639	3.04415	3.1377	2.60482	-1.34162	-0.145701	-0.377085	0.453597	2	2	0	2	2	2	0	0	2	2	2	2	0	2
R119	4.7311	5.62863	5.57352	5.95397	5.99818	4.84486	4.47381	5.10603	5.91068	5.048	4.38329	4.45824	4.97239	5.2575	4.51256	4.40658	4.55958	3.24433	3.03539	2.64683	-1.07134	0.0902656	-0.479636	0.30028	1	2	0	1	0	2	2	0	2	2	2	0	2	2
R120	4.8584	5.1956	5.21687	5.9364	5.90638	4.79537	4.61791	5.13118	5.9525	5.1044	4.55598	2.80475	5.11882	3.98074	4.49173	4.24509	4.57311	3.55997	3.00835	2.61949	-1.0249	0.236849	-0.481782	0.401005	2	1	0	1	1	1	0	1	2	2	1	1	1	1
R124	4.75143	5.35135	5.53575	5.99399	6.02462	4.71946	4.64683	5.14161	5.97019	5.0089	4.81829	4.02813	5.55029	5.2341	4.48895	4.38867	4.60325	3.09503	3.03616	2.67529	-1.08293	0.109172	-0.488137	0.292362	1	0	0	1	1	2	1	0	2	2	2	0	2	1
R125	4.77744	4.78629	5.05129	5.84143	5.78564	4.75853	4.68766	5.19484	5.91933	4.79442	4.58856	3.18722	4.4498	3.70397	4.46925	4.29205	4.60031	3.00114	3.05213	2.63833	-1.07791	-0.167079	-0.475867	0.361752	2	0	0	0	1	2	0	1	2	2	1	0	2	0
R126	4.6424	5.17679	5.43274	5.79908	5.90596	4.59593	4.58493	5.15979	5.94136	4.8169	5.18414	4.4462	4.95665	5.53913	4.42871	4.32573	4.61748	3.20832	3.06178	2.78047	-1.09889	0.124665	-0.379245	0.551191	2	1	0	1	0	2	0	0	2	2	2	1	2	0
R127	4.89332	4.77461	4.75401	6.00908	5.57587	4.8294	4.62565	4.89254	5.81737	4.873	4.62139	3.26459	5.32698	3.59691	4.46555	3.97444	4.51877	2.91341	2.94342	2.31933	-1.20911	-0.0114933	-0.44207	0.376203	2	2	0	2	2	2	0	1	2	2	1	0	2	0
R131	4.82624	4.94138	5.07938	5.84325	5.91818	4.76504	5.03645	5.20992	6.02745	4.7298	4.82136	4.688	5.59197	5.30062	4.55488	4.15545	4.57455	3.20702	3.01811	2.66517	-1.16124	0.165298	-0.407461	0.367009	2	1	0	2	2	2	0	2	2	2	2	2	1	1

## Sheet: QTLs>4.5
genotype	1-penten-3-one	3-methylbutanol	2-methylbutanol	cis-3-hexenal	hexanal	trans-2-hexenal	cis-3-hexenol	trans-2-heptenal	6-methyl-5-hepten-2-one	2-isobutylthiazole	phenylacetaldehyde	2-methoxyphenol	phenylethanol	methyl salicylate	beta-damascenone	beta-ionone	glucose	sucrose	fructose	myo inositol	malic acid	citric acid	aspartic acid	glutamic acid	rs8340	rs8309	rs2847	rs6666	rs7483	rs4837	rs4494	rs6783	rs7143	rs7213	rs6195	rs2886	rs4549	rs494	NSGT1	rs4715	rs6234	rs5534	rs8233
B004	4.87851	5.23749	5.6977	5.99381	5.96554	4.74843	4.43599	5.15662	5.91633	4.70213	4.63962	4.2026	5.31013	5.21023	4.51876	4.28294	4.51396	3.2606	2.97693	2.66662	-0.963121	0.142198	-0.350973	0.287551	2	0	0	0	0	2	2	2	0	0	2	1	0	2	2	1	0	2	0
B005	4.68814	5.34169	5.61415	5.86922	5.85974	4.69459	4.58428	5.06386	5.8595	4.90684	4.65479	4.67338	4.84167	5.48793	4.49516	4.13602	4.74345	3.28164	3.07773	2.75545	-0.880048	0.224358	-0.288116	0.510635	2	0	0	1	0	2	0	2	0	0	2	0	0	2	2	0	0	2	0
B009	4.78405	5.24905	5.2777	5.84809	5.87094	4.69914	4.95311	5.13296	5.91073	4.96969	4.79749	2.53855	5.12734	3.11253	4.50723	4.35934	4.54779	2.9223	2.94369	2.53285	-1.00073	0.0581823	-0.408803	0.392444	2	0	0	0	0	2	1	2	0	0	2	0	0	2	1	0	1	1	1
B011	4.71493	5.26539	5.49258	5.84861	5.88655	4.68467	4.75405	5.19327	5.94077	4.72144	5.04882	4.70279	5.40684	5.56058	4.49647	4.40105	4.56087	3.10761	2.99518	2.47641	-1.20131	-0.0459891	-0.538428	0.301496	2	0	0	0	0	1	0	2	0	0	2	0	0	2	2	0	2	2	1
B012	4.69596	5.41115	5.40312	5.84706	5.94772	4.70316	4.90914	5.09877	5.98495	5.13412	4.66987	3.33703	4.96326	3.33584	4.45864	4.20022	4.49736	2.83414	2.94852	2.72284	-0.949891	0.0267565	-0.355326	0.462737	2	0	0	0	0	1	1	2	0	0	2	0	0	2	1	1	0	1	0
B013	4.71284	5.28321	5.58699	5.8948	5.88914	4.67753	4.59335	5.18856	5.96542	4.81658	5.0008	4.66013	5.37217	5.5242	4.47757	4.34476	4.60228	3.202	2.99335	2.70599	-1.09162	0.0377851	-0.43321	0.337992	2	0	0	0	0	1	0	2	0	0	2	0	0	2	2	0	1	2	1
B014	4.6695	5.13667	5.43648	5.86131	5.85728	4.63599	4.52693	5.06585	5.81815	4.79526	4.55217	4.31367	4.91936	5.1285	4.40238	4.26456	4.576	3.06846	3.01005	2.52112	-1.148	0.200402	-0.384691	0.44443	2	0	0	2	0	1	1	2	0	0	2	0	0	2	2	0	0	2	0
B027	4.71184	5.13173	5.14724	5.85068	6.0079	4.72285	4.47427	5.19958	6.04724	5.05653	4.92066	3.78079	5.02596	5.05964	4.47887	4.27702	4.56042	3.29613	2.96466	2.52781	-0.994853	0.0623524	-0.248948	0.462696	2	0	1	1	0	1	1	2	0	1	2	0	1	2	2	0	0	2	0
B031	4.76991	5.17312	5.17536	5.84885	5.9371	4.60148	4.75274	5.21824	6.00883	5.15361	4.69619	4.00521	4.76299	4.74456	4.47753	4.22482	4.6403	3.27598	3.19018	2.77018	-1.08951	0.127738	-0.347738	0.45323	1	0	1	2	0	1	1	2	1	1	2	0	1	2	2	0	1	2	0
B053	4.73504	5.27672	5.14092	5.94726	5.93802	4.71088	4.4449	5.14477	6.07939	5.11226	4.99897	2.58896	5.01012	3.38136	4.49709	4.15168	4.51659	3.10591	2.92363	2.57541	-0.926161	0.231714	-0.267277	0.492236	2	0	1	1	0	2	2	2	0	0	2	0	0	2	1	1	1	2	0
B055	4.72712	5.50336	5.29122	5.91491	5.92621	4.73956	4.51417	5.21836	5.97125	5.10685	4.88379	4.03714	4.49466	5.05031	4.53075	4.32601	4.62301	3.08786	3.04242	2.60443	-0.937137	0.277221	-0.501675	0.427802	2	0	0	1	0	0	1	2	0	0	2	0	2	2	2	0	1	2	0
B056	4.79695	5.41842	5.65485	5.82348	5.63209	4.81382	5.01167	4.91862	5.78691	4.76444	4.68249	4.37522	5.4972	5.32191	4.49157	3.97205	4.47497	3.40193	2.93706	2.50701	-1.12417	0.103122	-0.245227	0.516609	2	0	0	0	0	2	2	1	0	1	2	0	1	2	2	0	1	2	0
B057	4.87002	4.77517	4.74985	5.94182	6.11144	4.89663	4.77874	5.22935	6.053	4.84873	4.35968	4.14859	3.92436	4.71147	4.58858	4.37643	4.49605	3.30886	3.02145	2.72427	-0.774701	-0.157435	-0.295795	0.555068	2	0	0	1	0	2	2	2	0	0	2	2	0	2	2	2	1	1	0
B072	4.75879	5.29569	5.34368	5.95656	6.00671	4.73157	4.71523	5.08891	5.98757	5.08886	4.4046	2.23417	4.51326	3.47077	4.52012	4.2085	4.48929	3.20753	3.04614	2.34825	-0.915058	0.214504	-0.407389	0.445267	2	0	2	2	0	2	2	2	0	0	2	1	1	2	1	2	2	1	1
B073	4.79786	5.12326	4.88333	5.8853	5.99146	4.76796	4.81411	5.21355	5.98719	5.14329	4.67039	3.77509	4.38811	4.47573	4.50475	4.36268	4.5544	2.89516	2.99541	2.59495	-0.906504	0.106845	-0.278409	0.560529	2	0	0	0	0	0	2	2	0	0	2	1	0	2	2	2	1	1	0
B080	4.81585	4.83227	5.27314	6.04748	6.06644	4.82991	4.7311	5.22535	6.07799	4.73878	4.67889	4.39059	5.32863	5.3564	4.57738	4.35515	4.60511	3.32902	3.05951	2.67955	-1.31212	0.041148	-0.386594	0.331842	2	0	0	0	0	2	2	2	0	0	2	2	0	2	2	0	0	2	0
B091	4.73788	5.42427	5.41242	5.85792	5.97195	4.79695	4.81191	5.15331	5.94067	5.24426	4.77554	4.12321	4.98558	5.06353	4.47218	4.27289	4.6303	3.39928	3.04978	2.8747	-0.993107	0.115937	-0.353749	0.372021	1	0	1	2	1	2	0	2	0	0	2	0	0	2	2	0	1	2	0
B098	4.51223	4.97059	5.10865	5.74803	5.77176	4.6495	4.24373	5.00585	5.86159	4.56559	5.0042	2.97892	5.32647	3.42241	4.36437	3.97019	4.63531	3.43331	3.0512	2.68519	-0.993737	-0.00737834	-0.350166	0.454328	2	0	0	0	0	1	1	2	0	0	2	0	0	2	1	0	0	2	0
B121	4.70469	5.17753	5.21127	5.82926	5.93664	4.68945	4.43015	5.21261	5.92377	4.66252	4.60022	2.21178	4.63793	3.28706	4.45551	4.34861	4.59426	3.08692	3.00341	2.52532	-1.09554	-0.0609605	-0.357994	0.417735	2	0	0	2	0	1	2	2	0	1	2	0	0	2	1	1	0	2	0
B123	5.07224	5.1631	5.28338	6.05025	5.58236	4.90564	4.69065	4.979	5.95267	5.1094	4.73406	2.4012	5.12181	3.56611	4.42221	4.27157	4.64417	3.22567	3.11307	2.65778	-1.09809	0.0165668	-0.458011	0.373801	2	0	0	1	0	1	1	2	1	1	2	0	0	2	1	0	1	2	0
C003	4.80513	5.07697	5.22168	5.8931	5.85931	4.66162	4.73528	5.14386	5.9115	5.01635	4.54889	3.27963	4.46381	3.87451	4.52278	4.19139	4.60452	3.00062	3.06008	2.59146	-0.929719	0.146514	-0.280228	0.52695	2	1	0	0	1	0	1	0	1	1	0	0	0	1	1	0	2	2	1
C021	4.65239	4.67414	4.95266	5.85496	6.02124	4.64945	4.53298	5.178	5.81009	4.85801	4.89083	4.36037	5.15061	5.22757	4.44939	4.34203	4.51239	2.81923	2.93118	2.52704	-1.08873	0.153507	-0.304595	0.390176	1	1	0	0	2	1	2	0	0	0	1	0	1	1	2	1	2	2	2
C030	4.74684	5.60623	5.90012	5.82693	5.78068	4.76402	4.57747	4.97781	6.10263	4.11924	4.3595	3.06524	4.79304	3.98893	4.28382	3.98372	4.51911	3.14108	2.96215	2.51659	-0.953196	0.201619	-0.353238	0.511961	0	1	0	0	2	0	1	0	1	2	0	0	2	0	0	0	2	2	1
C033	4.70394	5.15231	5.38103	5.82954	6.0716	4.68684	4.74328	5.24982	5.92669	5.11227	5.24937	3.00609	5.6006	3.78254	4.50384	4.20852	4.62825	3.14828	3.10197	2.84361	-1.29251	-0.0337435	-0.321437	0.429561	2	2	0	0	2	0	2	0	0	0	0	0	2	0	1	0	2	2	2
C035	4.73488	5.44748	5.62573	5.92296	5.91642	4.77713	4.55792	5.10178	5.9162	4.56392	4.81015	3.4364	5.34434	3.84485	4.45762	4.28332	4.48409	3.16008	2.87862	2.54464	-0.978396	-0.0122222	-0.422955	0.346139	1	1	0	0	2	0	1	0	0	0	0	0	2	0	1	0	2	2	2
C058	4.91419	5.37751	5.45976	6.04298	5.75995	4.8493	4.82801	5.13333	5.87068	4.48464	4.60329	3.21439	5.11922	4.30242	4.45062	4.33063	4.57152	3.33084	3.05196	2.70747	-1.01029	0.218105	-0.327762	0.470864	2	2	0	0	2	0	2	0	1	1	0	0	2	0	1	0	2	2	2
C059	4.84773	5.41924	5.49549	5.98436	6.0053	4.74949	4.81862	5.19564	6.0634	5.34957	4.88875	4.25742	5.24582	4.95484	4.61821	4.31849	4.65546	3.54805	3.08286	2.83315	-0.889509	0.106898	-0.400153	0.362127	1	1	1	0	2	0	1	0	2	0	0	0	2	2	2	0	2	2	2
C074	4.70267	5.19548	5.29982	5.84813	5.98521	4.61604	4.42521	5.18889	5.76989	5.40986	4.81624	4.0637	5.15257	4.82408	4.31509	4.31049	4.6843	3.41275	3.0618	2.6226	-0.828558	0.233977	-0.18903	0.567901	0	1	0	1	2	1	1	0	1	1	0	0	2	0	0	1	2	2	2
C079	4.88158	5.3987	5.56136	6.08853	5.83949	4.77805	4.62876	5.11213	5.88001	4.70784	4.65165	3.22144	4.83716	4.22072	4.3577	4.29024	4.44464	3.37192	2.91492	2.55602	-1.40274	0.229118	-0.475975	0.441625	1	1	0	0	2	1	1	0	1	1	0	1	2	1	1	0	1	2	1
C083	4.88357	5.24138	5.27533	5.98833	5.91988	4.7578	4.55312	5.08133	5.9201	5.03679	4.69163	3.5889	4.82558	4.23802	4.44485	4.2058	4.56376	3.36171	3.00802	2.61513	-1.08972	0.154879	-0.490127	0.346222	1	1	0	0	2	0	2	0	1	1	0	0	2	1	1	0	1	2	2
C085	4.57386	5.5553	5.63344	5.65556	5.69666	4.61727	4.87631	5.0018	6.15324	4.86621	4.49708	2.93068	4.74053	3.67024	4.48958	3.92141	4.60484	2.83044	3.0727	2.70801	-0.963334	0.00561538	-0.379314	0.469119	1	0	1	0	1	0	2	1	2	0	2	0	2	1	0	0	2	2	2
C095	4.72609	5.23272	5.18687	5.90682	5.99852	4.77374	4.6435	5.2171	6.03846	5.30555	5.01948	4.30108	5.23489	4.96986	4.50184	4.3285	4.67137	3.23343	3.06051	2.68823	-0.86195	-0.0367212	-0.335341	0.454467	1	1	0	0	2	1	2	0	1	0	1	0	1	1	2	0	2	2	1
C096	4.69049	4.96678	4.97899	5.92173	5.94852	4.63952	4.53799	5.08958	5.99277	5.1974	4.67866	3.8977	4.79939	5.17187	4.49662	4.25124	4.5571	3.13881	2.95604	2.55349	-1.01291	-0.0193517	-0.375321	0.345237	1	0	0	0	1	1	2	1	0	1	1	0	1	1	2	1	2	2	1
C110	4.97566	5.22275	5.1892	5.90599	5.79927	4.90389	4.63509	5.1529	6.00329	5.00134	5.13899	4.44832	4.50347	5.27274	4.68319	4.45452	4.6121	3.50968	3.08793	2.59335	-0.977521	0.0178765	-0.321862	0.441978	1	2	1	1	2	0	0	0	1	1	0	0	0	2	2	0	2	2	2
C111	4.74709	5.489	5.58554	5.83438	5.93324	4.73698	4.50748	5.17819	5.92253	5.20105	4.9114	3.18484	5.05752	3.81471	4.59209	4.35619	4.59385	3.34036	3.05697	2.86067	-0.956273	0.144455	-0.444132	0.385033	1	1	0	0	2	0	0	0	1	0	0	0	2	1	1	0	2	2	2
C112	4.87339	4.84552	4.63002	5.89996	5.81052	5.0229	4.66096	5.12696	5.6671	4.89342	4.62211	4.72356	4.85407	5.77381	4.56474	4.34293	4.6532	3.61855	3.11049	2.86931	-0.83819	0.42021	-0.166275	0.551623	1	2	0	0	2	1	2	0	2	1	0	0	2	2	2	0	2	2	2
C132	4.66541	5.13585	5.11639	5.86023	5.94188	4.67803	4.68254	5.141	6.09794	4.9601	4.71912	4.53823	4.96998	5.47037	4.63904	4.27484	4.57709	2.77987	3.03251	2.45751	-1.03443	-0.168181	-0.513147	0.35732	2	1	1	0	1	1	1	2	0	1	1	0	1	1	2	1	2	1	2
R001	4.52652	5.00649	5.11009	5.81442	5.77844	4.40353	4.46437	5.02006	5.95762	4.69707	4.8917	3.18996	4.58139	3.93849	4.40803	4.04021	4.55018	3.04207	3.01646	2.45178	-0.572452	-0.239477	-0.317355	0.523728	1	0	0	2	0	0	1	2	0	0	2	0	0	2	1	0	2	2	1
R002	4.69485	5.17914	5.36166	5.86662	5.9573	4.61579	4.85871	5.19831	6.00886	4.87529	4.97911	3.40615	4.82355	3.89291	4.47603	4.2961	4.49226	3.02862	2.97736	2.57115	-1.09707	0.0555856	-0.42653	0.2657	1	0	1	2	0	1	1	2	0	0	2	0	0	2	1	0	1	2	1
R007	4.68612	5.22921	5.20934	5.82613	6.0001	4.69725	4.58858	5.17095	5.98905	5.04683	5.03576	2.90305	5.00162	3.54848	4.4239	4.25219	4.62089	3.2469	3.02328	2.50127	-1.12996	-0.0767802	-0.375197	0.479693	1	0	0	2	0	1	1	2	0	1	2	0	0	2	1	0	1	2	1
R008	4.68727	5.27777	5.57674	5.86053	5.928	4.62827	4.78576	5.21134	6.03831	4.98224	4.95359	3.86834	4.93335	3.81185	4.46958	4.36332	4.60775	3.26073	3.04335	2.49834	-0.943208	0.0751712	-0.594914	0.201657	0	0	1	1	0	0	0	2	0	1	2	0	1	2	1	0	2	2	2
R010	4.68152	5.14145	5.34866	5.85472	6.00811	4.67085	4.44159	5.13442	5.97593	4.93333	4.86886	2.6895	4.97552	3.86227	4.44269	4.26162	4.63479	3.12774	3.05762	2.52688	-0.978085	0.028634	-0.36622	0.430847	1	0	0	2	0	1	1	2	0	1	2	0	0	2	1	0	1	2	1
R015	4.60628	5.31278	5.47826	5.8034	5.91249	4.63229	4.61977	5.15167	5.92932	4.92719	4.94644	3.86897	4.89262	3.77239	4.38733	4.25437	4.49761	3.07959	2.96204	2.3886	-1.1904	0.185113	-0.479657	0.45079	1	0	0	2	0	1	0	2	0	0	2	0	1	2	1	0	1	2	2
R016	4.66429	5.50855	5.42105	5.79789	5.98882	4.67517	4.5296	5.15515	5.91633	5.03485	4.69946	2.71016	4.83551	3.69601	4.456	4.23866	4.63138	3.27736	3.08003	2.56925	-1.02169	0.165966	-0.381229	0.475952	0	0	1	1	0	0	0	2	1	0	2	0	1	2	1	0	2	2	2
R017	4.75604	5.2208	5.37059	5.81894	5.93488	4.76546	4.6972	5.1131	5.93067	4.94354	4.78569	3.03704	4.90358	3.68829	4.45428	4.24617	4.55084	2.99718	3.02143	2.74621	-0.591715	0.00237692	-0.288765	0.550193	0	0	1	1	0	0	0	2	0	1	2	0	1	2	1	0	2	2	2
R018	4.71868	5.63544	5.37628	5.79108	5.93419	4.83126	4.61634	5.16344	5.94108	4.9275	4.99895	3.07968	4.92661	3.90904	4.4511	4.34855	4.56861	3.25628	3.02918	2.65951	-1.01492	0.203396	-0.316087	0.553814	0	0	1	1	0	0	0	2	1	0	2	0	1	2	1	0	2	2	2
R019	4.60119	5.20143	5.26238	5.7284	5.87027	4.66164	4.47908	5.07479	5.9475	4.96444	5.06116	3.12435	4.99265	4.06117	4.47399	4.20293	4.58652	3.23914	3.03773	2.60042	-1.08492	0.0233399	-0.352511	0.598658	2	0	1	1	0	1	1	2	0	1	2	0	1	2	1	1	1	2	0
R020	4.79299	5.34218	5.23484	5.92266	5.96354	4.7381	4.62874	5.19657	6.03732	5.40793	4.99912	3.98678	4.86701	4.82634	4.58971	4.42986	4.63509	3.11369	3.07087	2.65137	-1.08748	0.177578	-0.553618	0.300262	2	0	1	2	0	1	1	2	1	1	2	0	1	2	2	0	2	1	1
R023	4.75287	5.30817	5.43625	5.88949	5.93429	4.85248	4.63931	5.1589	6.34641	4.92322	4.51515	2.87248	4.47825	3.79967	4.28528	3.99246	4.48386	3.24868	2.94988	2.58639	-0.843162	0.0191567	-0.471141	0.433886	1	0	2	1	0	0	1	2	1	0	2	0	2	1	1	0	2	2	1
R024	4.97361	5.31589	5.26055	6.09612	5.74784	4.93433	4.83947	5.00608	5.98231	5.15206	4.87126	3.07273	4.80839	3.74763	4.49262	4.29855	4.59682	3.17156	3.04934	2.62923	-1.03033	0.0768264	-0.350057	0.458867	1	0	2	2	0	1	1	2	1	1	2	0	2	2	1	0	1	2	1
R025	4.77754	5.39867	5.60139	5.92376	5.97602	4.70842	4.55723	5.19495	6.02299	5.22882	4.70874	3.54444	5.18084	4.00258	4.56363	4.36708	4.55377	3.0572	3.02743	2.66918	-1.02054	0.133713	-0.34253	0.450683	1	0	2	2	0	1	0	2	1	0	2	0	1	2	1	0	1	2	1
R026	4.77953	5.39319	5.54101	5.92156	5.92805	4.7202	4.64531	5.11177	5.87041	4.97628	4.85605	2.86133	5.26086	3.84958	4.49269	4.31546	4.67797	3.25897	3.09178	2.69296	-1.0012	0.232184	-0.405001	0.381602	1	0	1	1	0	0	0	2	1	0	2	0	2	2	1	0	1	2	1
R028	4.72321	4.72193	5.07947	5.82103	5.68124	4.65729	4.46248	5.02675	5.87509	4.66444	4.48991	2.63396	4.34333	3.56014	4.45599	4.13987	4.54637	2.93265	2.9868	2.33589	-0.890279	-0.0951239	-0.448966	0.238279	2	0	1	2	0	2	2	2	0	1	2	0	1	2	1	0	1	2	0
R032	4.83094	5.23684	5.11343	5.97669	5.72868	4.71795	4.99587	5.01575	5.96975	5.08091	4.59665	3.15581	4.43702	3.83875	4.38872	4.26705	4.59705	3.19342	2.99998	2.68999	-0.779277	-0.0929914	-0.23981	0.511314	1	0	1	2	0	2	1	2	1	1	2	0	2	2	1	0	1	2	1
R034	4.72231	5.13972	5.49939	5.92149	6.10235	4.68501	4.71264	5.22578	6.05219	5.03064	4.50806	4.43678	4.88362	5.39662	4.42331	4.29873	4.61273	3.14962	3.05851	2.76438	-1.23737	0.108948	-0.311934	0.433143	1	0	2	1	0	2	1	2	1	1	2	0	1	2	2	0	1	2	0
R036	4.77248	5.43005	5.58865	5.97081	6.05711	4.70229	4.60561	5.24864	5.99361	5.21301	4.71912	4.60066	5.33101	5.43735	4.42141	4.25829	4.55408	3.31005	3.01068	2.84783	-0.997783	0.15405	-0.202228	0.521956	1	0	1	0	0	1	1	2	1	1	2	0	2	2	2	0	1	2	1
R037	4.87482	5.1418	5.23133	5.92516	5.91108	4.73161	4.7214	5.22626	5.96714	4.93616	4.37301	2.79325	4.54599	3.72562	4.54191	4.39145	4.51774	3.11845	2.93164	2.46069	-1.07052	0.00629214	-0.472386	0.287083	2	0	1	2	0	0	2	2	0	2	2	0	1	2	1	0	1	2	0
R038	4.76025	5.42015	5.58774	5.95864	5.79567	4.83547	4.68953	5.05888	5.72648	4.65848	4.33257	3.92108	4.76766	5.25	4.50728	4.28381	4.54726	3.22433	3.05707	2.7891	-1.00335	0.26057	-0.611021	0.32214	2	0	0	2	0	0	0	2	0	0	2	0	2	2	2	0	2	2	2
R039	4.8038	5.09388	5.23804	5.96148	5.9384	4.8518	4.61344	5.11683	5.97726	4.84119	4.78384	3.2957	5.34134	3.91616	4.46049	4.10354	4.58462	3.15382	3.00717	2.54225	-1.0569	0.0341882	-0.254049	0.48615	2	0	2	1	0	1	0	2	0	0	2	0	2	2	2	1	2	2	0
R040	5.07845	5.31001	5.31004	6.17241	6.07003	5.03503	4.6639	5.1607	6.02123	5.26241	4.77464	4.50842	5.61531	5.46587	4.74249	4.25094	4.65086	3.26818	3.05585	2.87561	-1.22581	0.090133	-0.114735	0.516948	2	0	1	2	0	1	1	2	0	2	2	1	1	2	2	0	1	1	0
R041	4.77337	5.52134	5.56029	5.88792	6.01658	4.76599	4.51787	5.20443	5.86559	4.92099	4.39434	4.27903	4.72713	5.67264	4.53942	4.27333	4.46885	2.98468	2.98483	2.69462	-1.04148	0.162181	-0.398915	0.289196	1	0	1	2	0	1	1	2	1	0	2	0	2	2	2	0	2	2	2
R043	4.70923	5.43241	5.60214	5.84788	5.94306	4.72847	4.6067	5.11364	5.84848	4.67708	4.23578	2.79944	4.45262	3.91552	4.50846	4.26162	4.59917	3.09026	3.03669	2.81876	-1.08619	0.229859	-0.382751	0.439715	1	0	1	2	0	0	0	2	0	0	2	0	2	2	1	0	2	2	2
R044	4.93872	5.6261	5.49737	5.88808	5.95174	4.7357	4.54002	5.22465	5.97394	5.02755	4.52276	4.46595	4.27915	5.65435	4.49277	4.45867	4.55766	3.26037	3.05691	2.62948	-0.965465	0.346515	-0.191989	0.553763	1	0	0	2	0	1	1	2	0	2	2	0	2	2	2	0	2	2	2
R045	4.67075	5.43153	5.41897	5.79948	5.88375	4.64187	4.85755	5.19489	5.96416	4.97139	4.52598	3.57294	4.49587	4.97039	4.44507	4.33933	4.50514	3.02661	3.02272	2.74333	-0.700456	0.0414218	-0.327571	0.480674	2	0	1	2	0	0	0	2	0	0	2	0	2	2	2	0	1	2	2
R046	4.67995	5.53962	5.53238	5.87934	6.01304	4.75388	4.70992	5.14537	5.95931	5.04451	4.64085	4.41631	5.06883	4.99336	4.40917	4.34633	4.56308	3.05762	2.97463	2.52985	-1.06586	0.0874405	-0.473854	0.255062	2	0	0	2	0	1	1	2	1	0	2	0	1	2	2	0	2	2	2
R047	4.71903	5.13261	5.08792	5.88844	5.89437	4.80446	4.52211	5.14712	5.96	4.74183	4.73653	2.50634	5.03631	3.44799	4.47536	4.06057	4.48953	3.1984	2.95666	2.60984	-0.647395	-0.15007	-0.0793158	0.666905	2	0	1	2	0	1	2	1	0	0	2	0	0	2	1	0	1	1	0
R048	4.82242	5.64791	5.51859	5.85513	5.86016	4.98653	4.85692	5.12605	5.91	5.09964	4.71423	3.06553	5.13319	3.84704	4.56837	4.2584	4.71	3.52556	3.13121	2.82064	-0.572725	0.184708	-0.343401	0.480628	0	1	2	2	1	0	0	1	2	1	1	0	1	2	1	0	2	2	2
R049	4.6372	5.49168	5.64161	5.78044	5.89737	4.80385	4.66285	5.10742	5.90171	4.99551	4.96553	4.55252	5.07828	4.88476	4.51453	4.34284	4.62687	3.3966	3.03132	2.76114	-1.07136	0.198824	-0.300246	0.46656	0	1	2	2	0	1	0	1	1	0	1	0	1	2	2	0	2	2	2
R050	4.6514	5.10858	5.05793	5.92068	6.02035	4.71073	4.58067	5.19609	6.01631	5.04111	4.54999	3.89897	4.52989	4.84409	4.56785	4.31141	4.55362	3.21462	3.00412	2.53502	-1.057	0.0760951	-0.323588	0.440409	1	0	2	2	0	0	1	2	0	1	2	0	2	2	2	0	2	2	2
R061	4.89	5.67989	5.61088	6.02683	6.03488	4.76522	4.67054	5.24611	5.9328	5.13165	4.83454	2.93679	5.31653	4.74313	4.53293	4.33946	4.61053	3.48216	3.08366	2.83331	-1.04042	0.303089	-0.350508	0.500103	1	1	1	1	1	1	1	1	1	0	1	0	1	2	2	0	1	2	2
R068	4.88839	4.78452	4.99785	5.95414	5.98007	4.78847	4.92597	5.28267	6.08456	4.6033	5.16679	4.50862	5.93854	5.7925	4.59176	4.26129	4.57478	3.35788	3.03795	2.87517	-1.06894	0.0626157	-0.0390869	0.596855	2	0	0	0	0	2	2	2	0	2	2	1	0	2	2	1	1	1	1
R070	4.79877	4.88478	5.29505	5.90111	6.02218	4.67224	4.61294	5.19502	5.95005	5.13568	4.68832	4.29833	5.30795	5.25213	4.49436	4.21198	4.60773	3.26183	3.05458	2.6887	-0.953522	0.16337	-0.374752	0.323803	2	0	1	1	0	2	0	2	0	0	2	1	1	2	2	1	1	2	1
R071	4.79283	5.09339	5.27456	5.91033	6.03047	4.68722	4.67011	5.24975	6.03887	5.16989	4.90421	4.58766	5.10781	5.47145	4.46824	4.20195	4.50335	3.12331	2.93133	2.58377	-1.02473	0.0518835	-0.16263	0.422867	2	0	1	1	0	2	1	2	0	1	2	1	1	2	2	0	0	2	0
R075	4.82095	4.44547	4.58983	5.95672	5.49481	4.704	4.79435	4.9716	5.89135	4.11361	4.52533	4.21932	4.73439	5.28734	4.38089	4.01843	4.45429	3.1176	2.81491	2.38264	-1.18561	-0.150339	-0.274197	0.283821	2	0	1	1	0	2	1	2	0	1	2	1	0	2	2	1	0	2	0
R081	5.17018	4.54898	4.70512	6.1046	5.72082	4.92807	5.21339	5.10197	6.13226	5.07166	4.24621	4.28128	4.42582	5.34671	4.64108	4.38454	4.55837	2.97548	2.9825	2.46968	-1.07179	0.0754513	-0.162212	0.38254	2	0	1	1	0	2	1	2	0	1	2	2	0	2	2	1	0	2	0
R087	4.77762	5.05122	5.41733	5.9423	6.07474	4.68544	4.67048	5.20258	5.96853	5.03189	4.89856	4.43813	5.21703	5.4086	4.54101	4.36358	4.59338	3.21806	3.04932	2.54106	-1.07482	0.125666	-0.438458	0.468669	1	0	1	1	0	1	1	2	1	1	2	0	2	2	2	0	1	2	1
R088	4.81403	5.26287	5.33886	5.94114	5.9083	4.71589	4.47974	5.10393	5.97628	5.08022	4.8048	4.26538	4.76373	4.90629	4.46203	4.26419	4.54424	3.2524	2.95857	2.5672	-1.09206	0.0700538	-0.305164	0.5434	1	0	2	2	0	1	2	2	1	1	2	0	1	2	2	0	2	2	1
R089	4.6838	5.24209	5.3748	5.83216	5.77347	4.62178	4.49069	5.04141	5.88239	4.9317	4.68777	4.34916	4.78807	5.10289	4.44633	4.11923	4.6717	3.2858	3.02802	2.55018	-1.10969	0.145394	-0.457292	0.445226	1	0	0	2	0	1	1	2	1	1	2	0	2	2	2	0	2	2	2
R090	4.60812	5.00106	5.21114	5.69955	5.6442	4.56431	4.58009	4.95517	5.76728	4.64143	5.23465	3.44211	5.3069	3.69705	4.42458	4.04796	4.60143	3.20316	2.99748	2.57743	-1.12127	-0.0168496	-0.183336	0.645041	2	0	0	2	0	2	2	2	0	0	2	0	1	2	1	1	1	2	0
R092	4.75672	5.33276	5.41931	5.92333	6.01732	4.70345	4.52552	5.22922	5.94163	5.03836	4.62317	4.82304	4.89129	5.74374	4.43498	4.36939	4.58093	3.33065	3.01226	2.72916	-0.939999	0.179533	-0.362399	0.394769	1	0	0	1	1	1	0	2	0	0	2	0	0	2	2	0	1	2	0
R093	4.76633	5.41054	5.43607	5.94413	5.95439	4.82007	4.59687	5.17055	5.96702	5.03561	5.05829	4.54702	5.16066	5.25991	4.49404	4.39271	4.59607	3.29421	3.00997	2.57668	-1.04277	0.201956	-0.353926	0.421792	2	0	1	2	1	2	0	2	0	0	2	0	0	2	2	0	1	2	0
R094	4.68918	5.42673	5.5059	5.81945	5.87984	4.74992	4.50784	5.08205	5.9087	5.13626	4.94333	3.18851	4.77001	3.86686	4.49623	4.29911	4.73933	3.20311	2.954	2.68721	-1.09578	0.158091	-0.348443	0.647985	0	0	1	1	0	1	0	1	1	0	2	0	1	2	1	0	2	1	2
R097	4.72815	5.10528	5.07352	5.83088	5.94755	4.64668	4.95498	5.16662	5.93495	4.85744	4.57078	2.82142	4.88846	3.65816	4.51132	4.28109	4.60547	3.25763	3.03843	2.58528	-1.13874	0.101698	-0.361328	0.382103	2	0	0	1	0	2	2	2	0	2	2	0	2	2	1	0	2	2	0
R099	4.54651	4.64805	5.04727	5.86314	5.89567	4.65513	4.58657	5.03826	5.80921	4.26637	4.76931	2.97849	5.32337	3.58492	4.31363	4.11731	4.51809	3.13036	2.9435	2.5346	-1.0742	-0.00524081	-0.679592	0.264164	2	0	0	1	0	1	1	2	0	0	2	0	1	2	1	0	0	2	0
R102	4.70846	5.4776	5.56991	5.84448	5.77448	4.7686	4.81037	5.07301	5.88132	5.02762	4.68488	2.82839	5.21138	3.78867	4.53626	4.1301	4.52038	3.1669	3.02735	2.55434	-0.928502	0.228015	-0.441681	0.308464	2	0	0	0	1	2	2	1	0	2	2	0	1	1	0	1	2	2	0
R104	4.64419	4.58446	4.64992	5.77885	5.94422	4.6911	4.40242	5.03415	5.92445	4.3197	4.71625	5.23287	4.43485	6.00835	4.75318	4.1541	4.51639	3.04415	3.1377	2.60482	-1.34162	-0.145701	-0.377085	0.453597	2	0	0	2	0	2	2	2	0	0	2	0	0	2	2	2	2	0	2
R119	4.7311	5.62863	5.57352	5.95397	5.99818	4.84486	4.47381	5.10603	5.91068	5.048	4.38329	4.45824	4.97239	5.2575	4.51256	4.40658	4.55958	3.24433	3.03539	2.64683	-1.07134	0.0902656	-0.479636	0.30028	1	0	2	2	0	1	0	2	2	0	2	0	2	2	2	0	2	2	2
R120	4.8584	5.1956	5.21687	5.9364	5.90638	4.79537	4.61791	5.13118	5.9525	5.1044	4.55598	2.80475	5.11882	3.98074	4.49173	4.24509	4.57311	3.55997	3.00835	2.61949	-1.0249	0.236849	-0.481782	0.401005	2	0	1	1	0	1	1	1	0	1	2	1	0	2	1	1	0	1	1
R124	4.75143	5.35135	5.53575	5.99399	6.02462	4.71946	4.64683	5.14161	5.97019	5.0089	4.81829	4.02813	5.55029	5.2341	4.48895	4.38867	4.60325	3.09503	3.03616	2.67529	-1.08293	0.109172	-0.488137	0.292362	1	0	1	0	0	1	1	2	1	0	2	0	2	2	2	0	2	2	1
R125	4.77744	4.78629	5.05129	5.84143	5.78564	4.75853	4.68766	5.19484	5.91933	4.79442	4.58856	3.18722	4.4498	3.70397	4.46925	4.29205	4.60031	3.00114	3.05213	2.63833	-1.07791	-0.167079	-0.475867	0.361752	2	0	1	0	0	0	1	2	0	1	2	0	1	2	1	0	1	2	0
R126	4.6424	5.17679	5.43274	5.79908	5.90596	4.59593	4.58493	5.15979	5.94136	4.8169	5.18414	4.4462	4.95665	5.53913	4.42871	4.32573	4.61748	3.20832	3.06178	2.78047	-1.09889	0.124665	-0.379245	0.551191	2	0	0	1	0	1	0	2	0	0	2	0	0	2	2	1	0	2	0
R127	4.89332	4.77461	4.75401	6.00908	5.57587	4.8294	4.62565	4.89254	5.81737	4.873	4.62139	3.26459	5.32698	3.59691	4.46555	3.97444	4.51877	2.91341	2.94342	2.31933	-1.20911	-0.0114933	-0.44207	0.376203	2	0	1	2	0	2	2	2	0	1	2	0	1	2	1	0	0	2	0
R131	4.82624	4.94138	5.07938	5.84325	5.91818	4.76504	5.03645	5.20992	6.02745	4.7298	4.82136	4.688	5.59197	5.30062	4.55488	4.15545	4.57455	3.20702	3.01811	2.66517	-1.16124	0.165298	-0.407461	0.367009	2	0	1	1	0	2	2	2	0	2	2	1	0	2	2	2	1	1	1
